# Supplementary material for: Inhalation of lung spheroid cell secretome and exosomes promotes lung repair in pulmonary fibrosis
Source: Nat Commun. 2020 Feb 28;11:1064. doi: 10.1038/s41467-020-14344-7 (PMC7048814; doi:10.1038/s41467-020-14344-7)
Supplement: Supplementary file 3 — Supplementary Data 1 [file 41467_2020_14344_MOESM3_ESM.xlsx]

## Sheet: Sheet1
Accession No	Symbol	Protein name	Function	Molecular weight	Donor 1	Donor 2	Donor 3
A2MG_HUMAN	A2M	alpha-2-macroglobulin	transporter	163 kDa	182330000	3.38733e+08	89197000
ANGL2_HUMAN	ANGPTL2	angiopoietin like 2	other	57 kDa	1.97212e+08	112970000	8.81223e+07
APOE_HUMAN	APOE	apolipoprotein E	transporter	36 kDa	7.46667e+07	8.93333e+07	0
A6NLG9_HUMAN	BGN	biglycan	other	35 kDa	3.95333e+08	1.63667e+08	0
A8K5J8_HUMAN	C1R	complement C1r subcomponent	peptidase	80 kDa	1.43228e+09	776750000	6.09837e+08
COF2_HUMAN	CFL2	cofilin 2	other	19 kDa	7.27737e+07	8.40867e+06	3.93287e+08
CH3L1_HUMAN	CHI3L1	chitinase 3 like 1	enzyme	43 kDa	3.73333e+07	5.43333e+07	0
CLC11_HUMAN	CLEC11A	C-type lectin domain family 11 member A	growth factor	36 kDa	344000000	1.32667e+08	354000000
COCA1_HUMAN	COL12A1	Collagen, type XII, alpha 1	other	333 kDa	1.38733e+09	1.27048e+09	4.34837e+08
A6NCT7_HUMAN	COL16A1	collagen type XVI alpha 1 chain	other	97 kDa	325083	0	0
COIA1_HUMAN	COL18A1	collagen type XVIII alpha 1 chain	other	333 kDa	1.38733e+09	1.27048e+09	4.34837e+08
CO1A1_HUMAN	COL1A1	collagen type I alpha 1	other	139 kDa	5.16543e+09	5.23033e+09	8.13597e+08
D3DTX7_HUMAN	COL1A1	collagen type I alpha 1	other	85 kDa	9629000000	10031300000	2235770000
CO1A2_HUMAN	COL1A2	collagen type I alpha 2 chain	other	129 kDa	1.21132e+10	1.34129e+10	4.14093e+09
CO3A1_HUMAN	COL3A1	collagen type III alpha 1 chain	other	139 kDa	265990000	1.48973e+08	4.37567e+07
CO4A2_HUMAN	COL4A2	collagen type IV alpha 2	other	168 kDa	611060000	1235360000	7528000
B2ZZ86_HUMAN	COL5A1	collagen type V alpha 1	other	184 kDa	8.08333e+07	54200000	41700000
CO6A1_HUMAN	COL6A1	collagen type VI alpha 1	other	109 kDa	4.90203e+09	3.10064e+09	2.04313e+09
CO6A2_HUMAN	COL6A2	collagen type VI alpha 2	other	109 kDa	9.02264e+08	1.71407e+08	1.42373e+08
Q9BUM6_HUMAN	COL6A2	collagen type VI alpha 2	other	47 kDa	3.02803e+08	79760000	5.31403e+07
CO6A3_HUMAN	COL6A3	collagen type VI alpha 3 chain	other	344 kDa	6101300000	2759534000	408889000
CBPA4_HUMAN	CPA4	carboxypeptidase A4	peptidase	47 kDa	5.87433e+06	1.09823e+07	1.67867e+07
CSF1_HUMAN	CSF1	colony stimulating factor 1	cytokine	60 kDa	95530000	89530000	1.57971e+08
CYTC_HUMAN	CST3	cystatin C	other	16 kDa	1.69123e+08	0	6.14683e+08
PGS2_HUMAN	DCN	decorin	other	40 kDa	4367900000	1.57729e+09	1338030000
B4DID6_HUMAN	DKK3	dickkopf WNT signaling pathway inhibitor 3	cytokine	40 kDa	3.08225e+09	3132910000	1.48626e+09
ECM1_HUMAN	ECM1	extracellular matrix protein 1	transporter	61 kDa	1.64841e+09	1.71398e+09	2.06331e+09
EDIL3_HUMAN	EDIL3	EGF like repeats and discoidin domains 3	other	54 kDa	1.64667e+07	4.13333e+07	0
A8KAJ3_HUMAN	EFEMP1	EGF containing fibulin like extracellular matrix protein 1	enzyme	55 kDa	8.92667e+08	2.90133e+08	4.09333e+08
B2RCM5_HUMAN	EFEMP2	EGF containing fibulin like extracellular matrix protein 2	other	49 kDa	2.78667e+07	9000000	0
EMIL1_HUMAN	EMILIN1	elastin microfibril interfacer 1	other	107 kDa	2.81153e+07	25224000	31357630
B4DUV1_HUMAN	FBLN1	fibulin 1	other	70 kDa	421190000	3.30937e+07	3.67603e+07
FBLN1_HUMAN	FBLN1	fibulin 1	other	77 kDa	953860000	3.24873e+08	103120000
FBLN5_HUMAN	FBLN5	fibulin 5	other	50 kDa	55173000	2.03957e+07	1.40283e+07
FBN1_HUMAN	FBN1	fibrillin 1	other	312 kDa	1.99347e+08	7.00767e+07	43845000
FINC_HUMAN	FN1	fibronectin 1	enzyme	263 kDa	8.13953e+10	128735000000	8.12143e+10
H0Y4K8_HUMAN	FN1	fibronectin 1	enzyme	27 kDa	5.44557e+09	1.34703e+10	7.78467e+09
Q68CX6_HUMAN	angiopoeiin	fibronectin 1/ thrombospondin 1 varient	enzyme	235 kDa	4.04613e+10	86398000000	4.71417e+10
Q6MZM7_HUMAN	angio	fibronectin 1/ uncharacterized protein	enzyme	35 kDa	6.22027e+07	9.82333e+06	24090000
FSTL1_HUMAN	FSTL1	follistatin like 1	other	35 kDa	1.31562e+09	1.52021e+09	506480000
B4DZY7_HUMAN	GAS6	growth arrest specific 6	growth factor	60 kDa	8.27667e+07	38000000	1.87667e+07
GPX3_HUMAN	GPX3	glutathione peroxidase 3	enzyme	26 kDa	88067000	10027000	2.43557e+08
B4DJI2_HUMAN	GRN	granulin	growth factor	57 kDa	52000000	0	1.70333e+07
B7Z4U6_HUMAN	GSN	gelsolin	other	76 kDa	9.09667e+07	2.39703e+06	3.21333e+08
E9M4D4_HUMAN	HBA1/HBA2	hemoglobin subunit alpha 2	transporter	11 kDa	2.27567e+08	0	349000000
G3V1N2_HUMAN	HBA1/HBA2	hemoglobin subunit alpha 2	transporter	12 kDa	9.46667e+07	0	7.96333e+07
HMCN1_HUMAN	HMCN1	hemicentin 1	other	613 kDa	1.20617e+06	8500000	0
PGBM_HUMAN	HSPG2	heparan sulfate proteoglycan 2	enzyme	469 kDa	2.76422e+08	4.61077e+08	1.93747e+08
B3KRN4_HUMAN	HTRA1	HtrA serine peptidase 1	peptidase	48 kDa	4.66667e+07	3.25333e+07	0
A6XND0_HUMAN	IGFBP3	insulin like growth factor binding protein 3	other	29 kDa	9.64367e+08	2.41098e+09	5.46923e+08
IBP4_HUMAN	IGFBP4	insulin like growth factor binding protein 4	other	28 kDa	633400000	1.81224e+09	5.15387e+08
IBP5_HUMAN	IGFBP5	insulin like growth factor binding protein 5	other	31 kDa	1.07041e+09	0	2.15273e+08
F8VYK9_HUMAN	IGFBP6	insulin like growth factor binding protein 6	other	25 kDa	2.86667e+08	0	493000000
LAMA2_HUMAN	LAMA2	laminin subunit alpha 2	other	344 kDa	1.55883e+07	2.31017e+06	2.30543e+06
B7Z938_HUMAN	LAMA4	laminin subunit alpha 4	enzyme	157 kDa	1.44667e+09	3770000000	1.20467e+09
H0UI49_HUMAN	LAMA4	laminin subunit alpha 4	enzyme	202 kDa	1.54107e+09	4.24463e+09	1.2061e+09
G3XAI2_HUMAN	LAMB1	laminin subunit beta 1	other	200 kDa	8.89877e+08	1.92798e+09	2.83393e+08
LAMB2_HUMAN	LAMB2	laminin subunit beta 2	enzyme	196 kDa	148840000	6.6955e+08	88423000
LAMC1_HUMAN	LAMC1	laminin subunit gamma 1	other	178 kDa	2.04804e+09	4.27673e+09	1.46206e+09
LEG1_HUMAN	LGALS1	galectin 1	other	15 kDa	4.80757e+08	9.95717e+07	1.82394e+09
LEG3_HUMAN	LGALS3	lectin, galactoside binding soluble 3	other	26 kDa	2.79333e+07	0	3.20333e+08
LYOX_HUMAN	LOX	lysyl oxidase	enzyme	47 kDa	2.46667e+07	0	16307200
LOXL2_HUMAN	LOXL2	lysyl oxidase like 2	enzyme	87 kDa	1.24927e+07	3.42057e+07	2.94967e+07
B7ZLY3_HUMAN	LTBP1	latent transforming growth factor beta binding protein 1	other	148 kDa	773530000	2.13447e+07	245300000
C9JD84_HUMAN	LTBP1	latent transforming growth factor beta binding protein 1	other	147 kDa	678060000	2.13447e+07	245300000
G3V3X5_HUMAN	LTBP2	latent transforming growth factor beta binding protein 2	other	190 kDa	431460000	4.51367e+07	519720000
LUM_HUMAN	LUM	lumican	other	38 kDa	2892830000	1.48936e+09	8.94657e+08
B4DUI7_HUMAN	MASP1	mannan binding lectin serine peptidase 1	peptidase	41 kDa	247800000	8.63333e+07	1.80333e+07
Q6MZL2_HUMAN	MASP1	mannan binding lectin serine peptidase 1/ uncharacterized protein	peptidase	11 kDa	16597000	0	2.44663e+07
B3KTQ2_HUMAN	MFGE8	milk fat globule-EGF factor 8 protein	other	42 kDa	3.63333e+08	4.08333e+08	1.29333e+08
MIF_HUMAN	MIF	macrophage migration inhibitory factor (glycosylation-inhibiting factor)	cytokine	12 kDa	0	63000000	73200000
B4DN15_HUMAN	MMP1	matrix metallopeptidase 1	peptidase	46 kDa	3.11267e+08	2.38667e+08	2.70333e+08
MMP2_HUMAN	MMP2	matrix metallopeptidase 2	peptidase	74 kDa	5670000000	3.22667e+09	3.91333e+09
MMP3_HUMAN	MMP3	matrix metallopeptidase 3	peptidase	54 kDa	23300000	1.75667e+08	0
NID1_HUMAN	NID1	nidogen 1	other	136 kDa	1.47001e+08	2.15167e+08	1.86543e+07
NID2_HUMAN	NID2	nidogen 2	other	151 kDa	1.25483e+09	1.28432e+09	2.95993e+08
B4DNG0_HUMAN	OLFML3	olfactomedin like 3	other	39 kDa	1.49333e+07	1.33333e+07	0
B4DTA8_HUMAN	PAPPA	pappalysin 1	peptidase	74 kDa	3.32333e+07	16600000	0
A4D2D2_HUMAN	PCOLCE	procollagen C-endopeptidase enhancer	other	48 kDa	1.0171e+09	8.62733e+07	377030000
B3KUE5_HUMAN	PLTP	phospholipid transfer protein	enzyme	57 kDa	2.90733e+08	3.21333e+08	2.36933e+08
C0IMJ3_HUMAN	POSTN	periostin	other	87 kDa	209000000	7.06667e+07	0
PRELP_HUMAN	PRELP	proline and arginine rich end leucine rich repeat protein	other	44 kDa	3.97767e+08	47700000	8.43767e+07
B4DEK5_HUMAN	PSAP	prosaposin	other	51 kDa	508400000	93700000	9.93333e+08
PTX3_HUMAN	PTX3	pentraxin 3	other	42 kDa	9.95287e+07	52790000	7.72867e+06
PXDN_HUMAN	PXDN	peroxidasin	enzyme	165 kDa	6.15203e+08	4.00197e+08	72527400
B2R950_HUMAN	PZP	PZP, alpha-2-macroglobulin like	other	164 kDa	1.16667e+07	0	23900000
B7ZAB0_HUMAN	SERPINE1	serpin family E member 1	other	157 kDa	1447400000	3.77267e+09	1.2061e+09
B4DMR3_HUMAN	SERPINE2	serpin family E member 2	other	37 kDa	8.27333e+07	39000000	0
PEDF_HUMAN	SERPINF1	serpin family F member 1	other	17 kDa	95907000	77750000	55927000
E9PIG2_HUMAN	SERPINH1	serpin family H member 1	other	17 kDa	95907000	77750000	55927000
D3DQH8_HUMAN	SPARC	secreted protein acidic and cysteine rich	other	36 kDa	6.13763e+08	1471129000	1.88749e+08
SPON2_HUMAN	SPON2	spondin 2	other	36 kDa	8.88367e+08	3.46067e+08	1.93217e+08
B3KNF2_HUMAN	STC2	stanniocalcin 2	other	32 kDa	1.67667e+07	0	0
C9JBB3_HUMAN	TFPI	tissue factor pathway inhibitor	other	33 kDa	46000000	0	6800000
TSP2_HUMAN	THBS2	thrombospondin 2	other	130 kDa	8.57597e+07	1.33617e+08	2.59305e+07
B3KQF4_HUMAN	TIMP1	TIMP metallopeptidase inhibitor 1	cytokine	23 kDa	2590000000	4.43333e+08	2890000000
TIMP2_HUMAN	TIMP2	TIMP metallopeptidase inhibitor 2	other	24 kDa	1645670000	5.53413e+08	9.95563e+08
D3YHM4_HUMAN	TNC	tenascin C	other	201 kDa	1.2626e+08	20626000	7.19383e+07
TWSG1_HUMAN	TWSG1	twisted gastrulation BMP signaling modulator 1	other	25 kDa	137600000	0	27600000
CSPG2_HUMAN	VCAN	versican	other	373 kDa	2.79493e+08	8.40967e+07	2.17413e+07
D6RGZ6_HUMAN	VCAN	versican	other	136 kDa	2.45607e+08	7.26467e+07	2.17413e+07
Q53GN4_HUMAN	WDR1	WD repeat domain 1	other	66 kDa	6.76667e+06	0	1.00333e+08
