# Supplementary material for: Inhalation of lung spheroid cell secretome and exosomes promotes lung repair in pulmonary fibrosis
Source: Nat Commun. 2020 Feb 28;11:1064. doi: 10.1038/s41467-020-14344-7 (PMC7048814; doi:10.1038/s41467-020-14344-7)
Supplement: Supplementary file 4 — Supplementary Data 2 [file 41467_2020_14344_MOESM4_ESM.xlsx]

## Sheet: Sheet1
Protein Sequence Homology
Accession No	Symbol	Protein Name	Human: Mouse	Human: Rat
ANGL2_HUMAN	ANGPTL2	angiopoietin like 2	0.95335	0.95132
APOE_HUMAN	APOE	apolipoprotein E	0.69906	0.69062
COF2_HUMAN	CFL2	cofilin 2	0.99398	N/A
CH3L1_HUMAN	CHI3L1	chitinase 3 like 1	N/A	0.7859
CLC11_HUMAN	CLEC11A	C-type lectin domain family 11 member A	0.83537	0.81707
COCA1_HUMAN	COL12A1	Collagen, type XII, alpha 1	0.90705	N/A
CO6A2_HUMAN	COL6A2	collagen type VI alpha 2	0.89749	N/A
CBPA4_HUMAN	CPA4	carboxypeptidase A4	0.83848	N/A
CSF1_HUMAN	CSF1	colony stimulating factor 1	0.6973	N/A
CYTC_HUMAN	CST3	cystatin C	0.68493	0.69178
PGS2_HUMAN	DCN	decorin	N/A	0.26741
ECM1_HUMAN	ECM1	extracellular matrix protein 1	0.66786	0.67318
EDIL3_HUMAN	EDIL3	EGF like repeats and discoidin domains 3	0.95625	N/A
EMIL1_HUMAN	EMILIN1	elastin microfibril interfacer 1	0.86444	N/A
FBLN1_HUMAN	FBLN1	fibulin 1	0.84539	N/A
FBLN5_HUMAN	FBLN5	fibulin 5	0.94196	0.94196
FBN1_HUMAN	FBN1	fibrillin 1	0.96241	N/A
FSTL1_HUMAN	FSTL1	follistatin like 1	0.91883	0.92857
GPX3_HUMAN	GPX3	glutathione peroxidase 3	0.89381	0.90708
IBP4_HUMAN	IGFBP4	insulin like growth factor binding protein 4	0.90698	0.9031
IBP5_HUMAN	IGFBP5	insulin like growth factor binding protein 5	0.94485	0.9375
LAMA2_HUMAN	LAMA2	laminin subunit alpha 2	0.88277	N/A
LAMB2_HUMAN	LAMB2	laminin subunit beta 2	0.88173	0.8784
LAMC1_HUMAN	LAMC1	laminin subunit gamma 1	0.92604	N/A
LEG1_HUMAN	LGALS1	galectin 1	N/A	0.9037
LEG3_HUMAN	LGALS3	lectin, galactoside binding soluble 3	0.77037	N/A
LOXL2_HUMAN	LOXL2	lysyl oxidase like 2	0.861	0.86744
G3V3X5_HUMAN	LTBP2	latent transforming growth factor beta binding protein 2	0.79388	N/A
MIF_HUMAN	MIF	macrophage migration inhibitory factor (glycosylation-inhibiting factor)	0.90435	0.89565
MMP2_HUMAN	MMP2	matrix metallopeptidase 2	0.95619	0.95166
NID1_HUMAN	NID1	nidogen 1	0.85004	0.20048
NID2_HUMAN	NID2	nidogen 2	0.78495	0.78031
PRELP_HUMAN	PRELP	proline and arginine rich end leucine rich repeat protein	0.89295	0.88773
PXDN_HUMAN	PXDN	peroxidasin	0.90805	N/A
PEDF_HUMAN	SERPINF1	serpin family F member 1	0.85885	N/A
TSP2_HUMAN	THBS2	thrombospondin 2	0.88567	N/A
TIMP2_HUMAN	TIMP2	TIMP metallopeptidase inhibitor 2	0.97273	0.98182
TWSG1_HUMAN	TWSG1	twisted gastrulation BMP signaling modulator 1	0.93274	N/A
