# Supplementary material for: Inhalation of lung spheroid cell secretome and exosomes promotes lung repair in pulmonary fibrosis
Source: Nat Commun. 2020 Feb 28;11:1064. doi: 10.1038/s41467-020-14344-7 (PMC7048814; doi:10.1038/s41467-020-14344-7)
Supplement: Supplementary file 5 — Supplementary Data 3 [file 41467_2020_14344_MOESM5_ESM.xlsx]

## Sheet: Sheet2
Accession	Description	Exp q-value: Combined	Sum PEP Score	Field8	# Peptides	# PSMs	# Unique Peptides	# Protein Groups	# AAs	Field14	calc pI	Score Sequest HT: Sequest HT	# Peptides (by Search Engine): Sequest HT
P08123	Collagen alpha-2(I) chain OS=Homo sapiens OX=9606 GN=COL1A2 PE=1 SV=7	0	404.455	69	60	131	33	1	1366	129.2	8.95	179.51	60
P02751	Fibronectin OS=Homo sapiens OX=9606 GN=FN1 PE=1 SV=4	0	336.243	33	55	107	55	1	2386	262.5	5.71	195.55	55
P02461	Collagen alpha-1(III) chain OS=Homo sapiens OX=9606 GN=COL3A1 PE=1 SV=4	0	143.158	38	36	54	36	1	1466	138.5	6.61	53.07	36
P11047	Laminin subunit gamma-1 OS=Homo sapiens OX=9606 GN=LAMC1 PE=1 SV=3	0	136.922	25	34	51	34	1	1609	177.5	5.12	48.79	34
P08670	Vimentin OS=Homo sapiens OX=9606 GN=VIM PE=1 SV=4	0	128.904	57	29	44	29	1	466	53.6	5.12	71.61	29
P12111	Collagen alpha-3(VI) chain OS=Homo sapiens OX=9606 GN=COL6A3 PE=1 SV=5	0	100.453	17	46	51	46	1	3177	343.5	6.68	6.1	46
P12109	Collagen alpha-1(VI) chain OS=Homo sapiens OX=9606 GN=COL6A1 PE=1 SV=3	0	99.46	28	19	38	19	1	1028	108.5	5.43	39.33	19
Q99715	Collagen alpha-1(XII) chain OS=Homo sapiens OX=9606 GN=COL12A1 PE=1 SV=2	0	85.465	16	40	49	40	1	3063	332.9	5.53	7.39	40
O00391	Sulfhydryl oxidase 1 OS=Homo sapiens OX=9606 GN=QSOX1 PE=1 SV=3	0	77.671	34	19	30	19	1	747	82.5	8.92	36.03	19
G3XAI2	Laminin subunit beta-1 OS=Homo sapiens OX=9606 GN=LAMB1 PE=1 SV=1	0	77.429	18	30	36	30	1	1810	200.3	4.96	30.85	30
A0A0A0MQS9	Laminin subunit alpha-4 OS=Homo sapiens OX=9606 GN=LAMA4 PE=1 SV=1	0	71.352	15	22	25	22	1	1823	202.4	6.25	23.54	22
P07585	Decorin OS=Homo sapiens OX=9606 GN=DCN PE=1 SV=1	0	55.503	29	10	23	9	1	359	39.7	8.54	38.4	10
P09871	Complement C1s subcomponent OS=Homo sapiens OX=9606 GN=C1S PE=1 SV=1	0	55.084	26	14	21	13	1	688	76.6	4.96	25.69	14
P10909	Clusterin OS=Homo sapiens OX=9606 GN=CLU PE=1 SV=1	0	54.897	25	12	16	12	1	449	52.5	6.27	19.59	12
Q12805	EGF-containing fibulin-like extracellular matrix protein 1 OS=Homo sapiens OX=9606 GN=EFEMP1 PE=1 SV=2	0	46.549	30	12	19	12	1	493	54.6	5.07	19.53	12
P23142	Fibulin-1 OS=Homo sapiens OX=9606 GN=FBLN1 PE=1 SV=4	0	45.271	24	15	21	15	1	703	77.2	5.22	10.04	15
P26022	Pentraxin-related protein PTX3 OS=Homo sapiens OX=9606 GN=PTX3 PE=1 SV=3	0	43.168	29	9	13	9	1	381	41.9	5.01	16.81	9
P07355	Annexin A2 OS=Homo sapiens OX=9606 GN=ANXA2 PE=1 SV=2	0	41.839	36	11	12	11	1	339	38.6	7.75	13.42	11
B4DPQ0	Complement C1r subcomponent OS=Homo sapiens OX=9606 GN=C1R PE=1 SV=1	0	41.363	19	11	15	11	1	719	81.8	6.37	17	11
A0A0A0MSD0	Sushi, von Willebrand factor type A, EGF and pentraxin domain-containing protein 1 OS=Homo sapiens OX=9606 GN=SVEP1 PE=1 SV=1	0	40.792	6	18	21	18	1	3574	390.2	5.5	0	18
Q08380	Galectin-3-binding protein OS=Homo sapiens OX=9606 GN=LGALS3BP PE=1 SV=1	0	38.876	22	11	16	11	1	585	65.3	5.27	19.01	11
P36955	Pigment epithelium-derived factor OS=Homo sapiens OX=9606 GN=SERPINF1 PE=1 SV=4	0	36.423	25	10	10	10	1	418	46.3	6.38	12.59	10
P13611	Versican core protein OS=Homo sapiens OX=9606 GN=VCAN PE=1 SV=3	0	34.725	4	12	14	8	1	3396	372.6	4.51	11.74	12
P07996	Thrombospondin-1 OS=Homo sapiens OX=9606 GN=THBS1 PE=1 SV=2	0	32.271	18	15	16	15	1	1170	129.3	4.94	5.45	15
P12814	Alpha-actinin-1 OS=Homo sapiens OX=9606 GN=ACTN1 PE=1 SV=2	0	31.999	18	13	13	6	1	892	103	5.41	4.46	13
P01023	Alpha-2-macroglobulin OS=Homo sapiens OX=9606 GN=A2M PE=1 SV=3	0	31.941	10	13	19	9	1	1474	163.2	6.46	9.52	13
P12110	Collagen alpha-2(VI) chain OS=Homo sapiens OX=9606 GN=COL6A2 PE=1 SV=4	0	31.144	11	10	16	10	1	1019	108.5	6.21	13.85	10
Q15582	Transforming growth factor-beta-induced protein ig-h3 OS=Homo sapiens OX=9606 GN=TGFBI PE=1 SV=1	0	30.047	15	8	12	8	1	683	74.6	7.71	10.44	8
Q02818	Nucleobindin-1 OS=Homo sapiens OX=9606 GN=NUCB1 PE=1 SV=4	0	29.036	31	12	14	12	1	461	53.8	5.25	4.6	12
P09486	SPARC OS=Homo sapiens OX=9606 GN=SPARC PE=1 SV=1	0	29.034	18	7	9	7	1	303	34.6	4.84	18.02	7
Q14112	Nidogen-2 OS=Homo sapiens OX=9606 GN=NID2 PE=1 SV=3	0	28.399	11	12	16	11	1	1375	151.2	5.29	1.9	12
P05997	Collagen alpha-2(V) chain OS=Homo sapiens OX=9606 GN=COL5A2 PE=1 SV=3	0	28.319	14	15	15	15	1	1499	144.8	6.46	2.1	15
P16035	Metalloproteinase inhibitor 2 OS=Homo sapiens OX=9606 GN=TIMP2 PE=1 SV=2	0	28.052	34	7	9	7	1	220	24.4	7.49	8.06	7
Q15113	Procollagen C-endopeptidase enhancer 1 OS=Homo sapiens OX=9606 GN=PCOLCE PE=1 SV=2	0	25.589	25	9	13	9	1	449	47.9	7.43	0	9
P51884	Lumican OS=Homo sapiens OX=9606 GN=LUM PE=1 SV=2	0	25.331	25	8	10	8	1	338	38.4	6.61	8.84	8
Q12841	Follistatin-related protein 1 OS=Homo sapiens OX=9606 GN=FSTL1 PE=1 SV=1	0	24.35	30	8	10	8	1	308	35	5.52	6.84	8
Q14767	Latent-transforming growth factor beta-binding protein 2 OS=Homo sapiens OX=9606 GN=LTBP2 PE=1 SV=3	0	23.706	7	10	12	10	1	1821	194.9	5.19	0	10
P01033	Metalloproteinase inhibitor 1 OS=Homo sapiens OX=9606 GN=TIMP1 PE=1 SV=1	0	23.581	30	5	9	5	1	207	23.2	8.1	13.09	5
F6SYF8	Dickkopf-related protein 3 OS=Homo sapiens OX=9606 GN=DKK3 PE=1 SV=1	0	23.198	22	6	8	6	1	364	39.9	4.7	10.32	6
P05121	Plasminogen activator inhibitor 1 OS=Homo sapiens OX=9606 GN=SERPINE1 PE=1 SV=1	0	21.324	20	6	8	6	1	402	45	7.2	7.88	6
P35555	Fibrillin-1 OS=Homo sapiens OX=9606 GN=FBN1 PE=1 SV=4	0	18.408	3	9	11	9	1	2871	312.1	4.93	1.61	9
J3KPS3	Fructose-bisphosphate aldolase OS=Homo sapiens OX=9606 GN=ALDOA PE=1 SV=1	0	18.156	26	8	9	8	1	368	39.8	8.09	7.51	8
Q16610	Extracellular matrix protein 1 OS=Homo sapiens OX=9606 GN=ECM1 PE=1 SV=2	0	17.314	18	8	11	8	1	540	60.6	6.71	0	8
Q14766	Latent-transforming growth factor beta-binding protein 1 OS=Homo sapiens OX=9606 GN=LTBP1 PE=1 SV=4	0	15.895	6	7	8	7	1	1721	186.7	5.96	0	7
Q9Y240	C-type lectin domain family 11 member A OS=Homo sapiens OX=9606 GN=CLEC11A PE=1 SV=1	0	14.028	17	5	7	5	1	323	35.7	5.16	4.74	5
P20908	Collagen alpha-1(V) chain OS=Homo sapiens OX=9606 GN=COL5A1 PE=1 SV=3	0	13.891	3	5	5	5	1	1838	183.4	5.06	0	5
P13647	Keratin, type II cytoskeletal 5 OS=Homo sapiens OX=9606 GN=KRT5 PE=1 SV=3	0	13.567	8	4	4	3	1	590	62.3	7.74	3.04	4
P00338	L-lactate dehydrogenase A chain OS=Homo sapiens OX=9606 GN=LDHA PE=1 SV=2	0	13.425	15	5	6	3	1	332	36.7	8.27	3.79	5
P08572	Collagen alpha-2(IV) chain OS=Homo sapiens OX=9606 GN=COL4A2 PE=1 SV=4	0	13.41	7	7	9	7	1	1712	167.4	8.66	0	7
B1ALD9	Periostin OS=Homo sapiens OX=9606 GN=POSTN PE=1 SV=1	0	12.372	11	7	7	7	1	808	90.1	7.94	0	7
P07237	Protein disulfide-isomerase OS=Homo sapiens OX=9606 GN=P4HB PE=1 SV=3	0	12.355	14	6	8	6	1	508	57.1	4.87	0	6
P16070	CD44 antigen OS=Homo sapiens OX=9606 GN=CD44 PE=1 SV=3	0	11.84	4	3	3	3	1	742	81.5	5.33	2.64	3
P14543	Nidogen-1 OS=Homo sapiens OX=9606 GN=NID1 PE=1 SV=3	0	11.805	5	5	6	4	1	1247	136.3	5.29	0	5
P27797	Calreticulin OS=Homo sapiens OX=9606 GN=CALR PE=1 SV=1	0	11.729	14	4	5	4	1	417	48.1	4.44	1.62	4
P07093	Glia-derived nexin OS=Homo sapiens OX=9606 GN=SERPINE2 PE=1 SV=1	0	11.573	10	3	3	3	1	398	44	9.29	2.04	3
O94985	Calsyntenin-1 OS=Homo sapiens OX=9606 GN=CLSTN1 PE=1 SV=1	0	11.416	4	4	5	4	1	981	109.7	4.91	1.73	4
P14618	Pyruvate kinase PKM OS=Homo sapiens OX=9606 GN=PKM PE=1 SV=4	0	11.35	11	4	5	4	1	531	57.9	7.84	0	4
P08758	Annexin A5 OS=Homo sapiens OX=9606 GN=ANXA5 PE=1 SV=2	0	10.952	12	4	4	4	1	320	35.9	5.05	0	4
E9PGN7	Plasma protease C1 inhibitor OS=Homo sapiens OX=9606 GN=SERPING1 PE=1 SV=1	0	9.66	7	3	3	3	1	543	59.5	6.76	1.61	3
P08603	Complement factor H OS=Homo sapiens OX=9606 GN=CFH PE=1 SV=4	0	9.51	4	4	6	4	1	1231	139	6.61	1.76	4
A0A2R8Y5V9	Tropomyosin alpha-4 chain OS=Homo sapiens OX=9606 GN=TPM4 PE=1 SV=1	0	9.196	15	5	6	3	1	248	28.6	4.7	0	5
Q02809	Procollagen-lysine,2-oxoglutarate 5-dioxygenase 1 OS=Homo sapiens OX=9606 GN=PLOD1 PE=1 SV=2	0	8.978	7	4	4	4	1	727	83.5	6.95	1.96	4
Q07954	Prolow-density lipoprotein receptor-related protein 1 OS=Homo sapiens OX=9606 GN=LRP1 PE=1 SV=2	0	8.67	1	5	5	5	1	4544	504.3	5.39	0	5
Q14315	Filamin-C OS=Homo sapiens OX=9606 GN=FLNC PE=1 SV=3	0	8.556	2	4	4	4	1	2725	290.8	5.97	1.62	4
A0A3B3ITK0	Thrombospondin-2 OS=Homo sapiens OX=9606 GN=THBS2 PE=1 SV=1	0	8.548	6	5	6	5	1	1177	130.4	4.83	0	5
Q16270	Insulin-like growth factor-binding protein 7 OS=Homo sapiens OX=9606 GN=IGFBP7 PE=1 SV=1	0	8.305	20	4	4	4	1	282	29.1	7.9	0	4
P02462	Collagen alpha-1(IV) chain OS=Homo sapiens OX=9606 GN=COL4A1 PE=1 SV=4	0	7.558	3	3	3	3	1	1669	160.5	8.28	0	3
P07858	Cathepsin B OS=Homo sapiens OX=9606 GN=CTSB PE=1 SV=3	0	7.225	9	2	3	2	1	339	37.8	6.3	0	2
Q8N474	Secreted frizzled-related protein 1 OS=Homo sapiens OX=9606 GN=SFRP1 PE=1 SV=1	0	6.749	14	3	3	3	1	314	35.4	8.85	0	3
P49788	Retinoic acid receptor responder protein 1 OS=Homo sapiens OX=9606 GN=RARRES1 PE=1 SV=2	0	6.672	7	2	2	2	1	294	33.3	8.51	1.65	2
P02545	Prelamin-A/C OS=Homo sapiens OX=9606 GN=LMNA PE=1 SV=1	0	6.597	5	3	3	3	1	664	74.1	7.02	0	3
Q08431	Lactadherin OS=Homo sapiens OX=9606 GN=MFGE8 PE=1 SV=3	0	6.579	10	3	4	3	1	387	43.1	8.15	0	3
Q14393	Growth arrest-specific protein 6 OS=Homo sapiens OX=9606 GN=GAS6 PE=1 SV=3	0	5.91	4	2	3	2	1	678	74.9	5.69	0	2
P48740	Mannan-binding lectin serine protease 1 OS=Homo sapiens OX=9606 GN=MASP1 PE=1 SV=3	0	5.505	5	3	4	2	1	699	79.2	5.49	1.73	3
P18206	Vinculin OS=Homo sapiens OX=9606 GN=VCL PE=1 SV=4	0	5.502	3	3	3	3	1	1134	123.7	5.66	2.22	3
P08238	Heat shock protein HSP 90-beta OS=Homo sapiens OX=9606 GN=HSP90AB1 PE=1 SV=4	0	5.302	6	4	4	4	1	724	83.2	5.03	0	4
C9JIZ6	Prosaposin OS=Homo sapiens OX=9606 GN=PSAP PE=1 SV=2	0	5.095	6	3	3	3	1	527	58.4	5.17	0	3
P55268	Laminin subunit beta-2 OS=Homo sapiens OX=9606 GN=LAMB2 PE=1 SV=2	0	5.033	2	4	5	4	1	1798	195.9	6.52	0	4
E7EX29	14-3-3 protein zeta/delta (Fragment) OS=Homo sapiens OX=9606 GN=YWHAZ PE=1 SV=1	0	4.836	9	2	2	2	1	246	28	4.92	1.8	2
P05067	Amyloid-beta precursor protein OS=Homo sapiens OX=9606 GN=APP PE=1 SV=3	0	4.446	3	2	2	2	1	770	86.9	4.82	0	2
Q9HCU0	Endosialin OS=Homo sapiens OX=9606 GN=CD248 PE=1 SV=1	0	4.357	3	2	3	2	1	757	80.8	5.35	1.9	2
E7EMB3	Calmodulin-2 OS=Homo sapiens OX=9606 GN=CALM2 PE=1 SV=1	0	4.318	17	2	2	2	1	196	21.7	4.56	2.53	2
O43852	Calumenin OS=Homo sapiens OX=9606 GN=CALU PE=1 SV=2	0	3.95	6	2	2	2	1	315	37.1	4.64	0	2
Q92626	Peroxidasin homolog OS=Homo sapiens OX=9606 GN=PXDN PE=1 SV=2	0	3.894	2	3	3	3	1	1479	165.2	7.17	0	3
P04083	Annexin A1 OS=Homo sapiens OX=9606 GN=ANXA1 PE=1 SV=2	0	3.652	7	2	2	2	1	346	38.7	7.02	0	2
Q76M96	Coiled-coil domain-containing protein 80 OS=Homo sapiens OX=9606 GN=CCDC80 PE=1 SV=1	0	3.609	4	2	3	2	1	950	108.1	9.72	0	2
Q8WUJ3	Cell migration-inducing and hyaluronan-binding protein OS=Homo sapiens OX=9606 GN=CEMIP PE=1 SV=2	0	3.47	2	2	2	2	1	1361	152.9	7.85	0	2
A1L4H1	Soluble scavenger receptor cysteine-rich domain-containing protein SSC5D OS=Homo sapiens OX=9606 GN=SSC5D PE=1 SV=3	0	3.403	2	2	2	2	1	1573	165.6	6.13	0	2
A0A087WSV8	Nucleobindin 2, isoform CRA_b OS=Homo sapiens OX=9606 GN=NUCB2 PE=1 SV=1	0	3.23	4	2	2	2	1	420	50.2	5.12	0	2
Q6UXH9	Inactive serine protease PAMR1 OS=Homo sapiens OX=9606 GN=PAMR1 PE=1 SV=1	0	3.124	3	2	2	2	1	720	80.1	7.46	0	2
O95967	EGF-containing fibulin-like extracellular matrix protein 2 OS=Homo sapiens OX=9606 GN=EFEMP2 PE=1 SV=3	0	2.967	5	2	3	2	1	443	49.4	4.94	0	2
P06703	Protein S100-A6 OS=Homo sapiens OX=9606 GN=S100A6 PE=1 SV=1	0	2.922	17	2	2	2	1	90	10.2	5.48	2.08	2
P98160	Basement membrane-specific heparan sulfate proteoglycan core protein OS=Homo sapiens OX=9606 GN=HSPG2 PE=1 SV=4	0	2.855	0	2	2	2	1	4391	468.5	6.51	0	2
P21333	Filamin-A OS=Homo sapiens OX=9606 GN=FLNA PE=1 SV=4	0	2.854	1	2	2	2	1	2647	280.6	6.06	0	2
O60568	Multifunctional procollagen lysine hydroxylase and glycosyltransferase LH3 OS=Homo sapiens OX=9606 GN=PLOD3 PE=1 SV=1	0	2.767	3	2	2	2	1	738	84.7	6.05	0	2
Q7Z7M9	Polypeptide N-acetylgalactosaminyltransferase 5 OS=Homo sapiens OX=9606 GN=GALNT5 PE=1 SV=1	0	2.715	2	2	2	2	1	940	106.2	9.47	0	2
Q96AY3	Peptidyl-prolyl cis-trans isomerase FKBP10 OS=Homo sapiens OX=9606 GN=FKBP10 PE=1 SV=1	0	2.455	3	2	2	2	1	582	64.2	5.62	0	2
P60174	Triosephosphate isomerase OS=Homo sapiens OX=9606 GN=TPI1 PE=1 SV=3	0	2.408	9	2	2	2	1	286	30.8	5.92	0	2
