# Supplementary material for: Inhalation of lung spheroid cell secretome and exosomes promotes lung repair in pulmonary fibrosis
Source: Nat Commun. 2020 Feb 28;11:1064. doi: 10.1038/s41467-020-14344-7 (PMC7048814; doi:10.1038/s41467-020-14344-7)
Supplement: Supplementary file 6 — Supplementary Data 4 [file 41467_2020_14344_MOESM6_ESM.xlsx]

## Sheet: Sheet1
Accession	Description	Exp q-value: Combined	Sum PEP Score	Field8	# Peptides	# PSMs	# Unique Peptides	# Protein Groups	# AAs	Field14	calc pI	Score Sequest HT: Sequest HT	# Peptides (by Search Engine): Sequest HT
P02751	Fibronectin OS=Homo sapiens OX=9606 GN=FN1 PE=1 SV=4	0	104.218	22	37	50	12	1	2386	262.5	5.71	81.86	37
P02452	Collagen alpha-1(I) chain OS=Homo sapiens OX=9606 GN=COL1A1 PE=1 SV=5	0	60.592	23	25	31	2	1	1464	138.9	5.8	39.64	25
A0A3B3ITK0	Thrombospondin-2 OS=Homo sapiens OX=9606 GN=THBS2 PE=1 SV=1	0	53.994	15	14	21	5	1	1177	130.4	4.83	39.85	14
Q8IUX7	Adipocyte enhancer-binding protein 1 OS=Homo sapiens OX=9606 GN=AEBP1 PE=1 SV=1	0	36.422	12	12	24	12	1	1158	130.8	5.11	42.4	12
P35908	Keratin, type II cytoskeletal 2 epidermal OS=Homo sapiens OX=9606 GN=KRT2 PE=1 SV=2	0	31.125	20	12	13	9	1	639	65.4	8	24.63	12
P02768	Serum albumin OS=Homo sapiens OX=9606 GN=ALB PE=1 SV=2	0	30.273	18	11	29	7	1	609	69.3	6.28	33.83	11
P08123	Collagen alpha-2(I) chain OS=Homo sapiens OX=9606 GN=COL1A2 PE=1 SV=7	0	26.436	15	15	21	2	1	1366	129.2	8.95	22.11	15
P08238	Heat shock protein HSP 90-beta OS=Homo sapiens OX=9606 GN=HSP90AB1 PE=1 SV=4	0	19.29	14	9	9	3	1	724	83.2	5.03	6	9
P07996	Thrombospondin-1 OS=Homo sapiens OX=9606 GN=THBS1 PE=1 SV=2	0	18.601	8	9	9	9	1	1170	129.3	4.94	11.86	9
P19823	Inter-alpha-trypsin inhibitor heavy chain H2 OS=Homo sapiens OX=9606 GN=ITIH2 PE=1 SV=2	0	13.371	5	4	4	4	1	946	106.4	6.86	8.11	4
Q99715	Collagen alpha-1(XII) chain OS=Homo sapiens OX=9606 GN=COL12A1 PE=1 SV=2	0	11.965	2	6	10	6	1	3063	332.9	5.53	11.93	6
P14618	Pyruvate kinase PKM OS=Homo sapiens OX=9606 GN=PKM PE=1 SV=4	0	8.169	14	6	6	6	1	531	57.9	7.84	1.78	6
P08253	72 kDa type IV collagenase OS=Homo sapiens OX=9606 GN=MMP2 PE=1 SV=2	0	8.132	12	7	7	7	1	660	73.8	5.47	0	7
P07585	Decorin OS=Homo sapiens OX=9606 GN=DCN PE=1 SV=1	0	8.087	12	4	4	3	1	359	39.7	8.54	4.57	4
P23142	Fibulin-1 OS=Homo sapiens OX=9606 GN=FBLN1 PE=1 SV=4	0	6.914	4	4	4	4	1	703	77.2	5.22	6.13	4
P14543	Nidogen-1 OS=Homo sapiens OX=9606 GN=NID1 PE=1 SV=3	0	6.538	4	4	4	4	1	1247	136.3	5.29	1.62	4
Q15113	Procollagen C-endopeptidase enhancer 1 OS=Homo sapiens OX=9606 GN=PCOLCE PE=1 SV=2	0	5.938	6	2	3	2	1	449	47.9	7.43	5.28	2
P00338	L-lactate dehydrogenase A chain OS=Homo sapiens OX=9606 GN=LDHA PE=1 SV=2	0	5.875	10	3	3	3	1	332	36.7	8.27	2.29	3
B4DPQ0	Complement C1r subcomponent OS=Homo sapiens OX=9606 GN=C1R PE=1 SV=1	0	5.692	4	3	3	3	1	719	81.8	6.37	4.32	3
Q86YZ3	Hornerin OS=Homo sapiens OX=9606 GN=HRNR PE=1 SV=2	0	5.432	2	2	2	2	1	2850	282.2	10.04	0	2
P05067	Amyloid-beta precursor protein OS=Homo sapiens OX=9606 GN=APP PE=1 SV=3	0	5.357	5	3	4	3	1	770	86.9	4.82	3.57	3
P98095	Fibulin-2 OS=Homo sapiens OX=9606 GN=FBLN2 PE=1 SV=2	0	5.336	2	2	2	2	1	1184	126.5	4.82	1.84	2
P09486	SPARC OS=Homo sapiens OX=9606 GN=SPARC PE=1 SV=1	0	5.296	12	3	4	3	1	303	34.6	4.84	4.11	3
P27797	Calreticulin OS=Homo sapiens OX=9606 GN=CALR PE=1 SV=1	0	4.91	15	3	3	3	1	417	48.1	4.44	2.02	3
P09238	Stromelysin-2 OS=Homo sapiens OX=9606 GN=MMP10 PE=1 SV=1	0	4.4	6	3	4	3	1	476	54.1	5.8	4.05	3
Q9Y6C2	EMILIN-1 OS=Homo sapiens OX=9606 GN=EMILIN1 PE=1 SV=3	0	4.274	2	2	3	2	1	1016	106.6	5.17	0	2
P10909	Clusterin OS=Homo sapiens OX=9606 GN=CLU PE=1 SV=1	0	4.141	4	2	2	2	1	449	52.5	6.27	0	2
P12109	Collagen alpha-1(VI) chain OS=Homo sapiens OX=9606 GN=COL6A1 PE=1 SV=3	0	4.138	4	3	3	3	1	1028	108.5	5.43	0	3
O43852	Calumenin OS=Homo sapiens OX=9606 GN=CALU PE=1 SV=2	0	3.753	14	3	3	3	1	315	37.1	4.64	0	3
Q07954	Prolow-density lipoprotein receptor-related protein 1 OS=Homo sapiens OX=9606 GN=LRP1 PE=1 SV=2	0	3.73	1	3	3	3	1	4544	504.3	5.39	1.63	3
E7EX29	14-3-3 protein zeta/delta (Fragment) OS=Homo sapiens OX=9606 GN=YWHAZ PE=1 SV=1	0	3.177	11	2	2	2	1	246	28	4.92	0	2
C9JIZ6	Prosaposin OS=Homo sapiens OX=9606 GN=PSAP PE=1 SV=2	0	3.168	4	2	2	2	1	527	58.4	5.17	0	2
P23526	Adenosylhomocysteinase OS=Homo sapiens OX=9606 GN=AHCY PE=1 SV=4	0	2.987	4	2	2	2	1	432	47.7	6.34	0	2
Q06830	Peroxiredoxin-1 OS=Homo sapiens OX=9606 GN=PRDX1 PE=1 SV=1	0	2.021	8	2	2	2	1	199	22.1	8.13	0	2
