# Supplementary material for: Inhalation of lung spheroid cell secretome and exosomes promotes lung repair in pulmonary fibrosis
Source: Nat Commun. 2020 Feb 28;11:1064. doi: 10.1038/s41467-020-14344-7 (PMC7048814; doi:10.1038/s41467-020-14344-7)
Supplement: Supplementary file 7 — Supplementary Data 5 [file 41467_2020_14344_MOESM7_ESM.xlsx]

## Sheet: Sheet1
Extended Data Table 6: Adverse Events	Treatment Group (Insult+Treatment)	During Bleo or Silica or PBS Procedure	Fibrotic Buildup Period	During/Post Inhalation Treatment	Treatment to Sacrifice
* Death Post Treatment (DPT); Weak (W); Very Weak (VW); Labored Breathing (LB)
* Labored breathing and some weakness is expected after bleomycin or silica is introduced
CD1 Mice (Study #1)
C112M2	Bleo+LSC-Sec	None	None	None	None
C136M1	Bleo+LSC-Sec	None	LB	None	None
C136M2	Bleo+LSC-Sec	None	LB	None	None
C136M3	Bleo+LSC-Sec	None	LB	None	None
C136M4	Bleo+LSC-Sec	None	LB	None	None
C137M3	Bleo+LSC-Sec	None	LB	LB	None
C138M1	Bleo+LSC-Sec	None	LB	LB	None
C138M2	Bleo+LSC-Sec	None	LB	LB	None
C138M3	Bleo+LSC-Sec	None	LB	LB	None
C270M3	Bleo+LSC-Sec	None	LB	None	None
C270M4	Bleo+LSC-Sec	None	LB	None	None
C277M1	Bleo+LSC-Sec	None	LB	None	None
C277M2	Bleo+LSC-Sec	None	LB	None	None
C283M1	Bleo+LSC-Sec	None	LB	None	None
C283M3	Bleo+LSC-Sec	None	LB	None	None
C115M1	Bleo+MSC-Sec	None	LB	W	None
C132M2	Bleo+MSC-Sec	None	LB	None	None
C135M1	Bleo+MSC-Sec	None	LB	None	None
C135M2	Bleo+MSC-Sec	None	LB	None	None
C137M1	Bleo+MSC-Sec	None	LB	None	None
C271M4	Bleo+MSC-Sec	None	W	None	None
C275M1	Bleo+MSC-Sec	None	LB	None	None
C276M3	Bleo+MSC-Sec	None	LB	None	None
C284M2	Bleo+MSC-Sec	None	LB	None	None
C284M3	Bleo+MSC-Sec	None	LB	None	None
C285M3	Bleo+MSC-Sec	None	LB	W	W
C117M2	Bleo+PBS	None	LB	W	None
C131M4	Bleo+PBS	None	LB	LB	None
C133M2	Bleo+PBS	None	LB	LB	None
C134M2	Bleo+PBS	None	None	None	None
C135M3	Bleo+PBS	None	LB	None	None
C135M4	Bleo+PBS	None	LB	None	None
C272M2	Bleo+PBS	None	LB	None	None
C272M4	Bleo+PBS	None	LB	None	None
C278M1	Bleo+PBS	None	LB	None	None
C278M3	Bleo+PBS	None	LB	None	None
C120M1	PBS+PBS	None	None	None	None
C120M2	PBS+PBS	None	None	None	None
C120M3	PBS+PBS	None	None	None	None
C120M4	PBS+PBS	None	None	None	None
C132M4	PBS+PBS	None	None	None	None
C294M1	PBS+PBS	None	None	None	None
C294M2	PBS+PBS	None	None	None	None
C294M3	PBS+PBS	None	None	None	None
C294M4	PBS+PBS	None	None	None	None
C295M1	PBS+PBS	None	None	None	None
C295M3	PBS+PBS	None	None	None	None
C295M4	PBS+PBS	None	None	None	None
C296M1	PBS+PBS	None	None	None	None
C296M3	PBS+PBS	None	None	None	None
C296M4	PBS+PBS	None	None	None	None
A/J Mice (Study #2)
C250M1	Silica+LSC-Sec	None	LB	None	None
C250M2	Silica+LSC-Sec	None	LB	None	None
C250M3	Silica+LSC-Sec	None	LB	None	None
C250M4	Silica+LSC-Sec	None	LB	None	None
C251M1	Silica+LSC-Sec	None	LB	None	None
C251M2	Silica+LSC-Sec	None	LB	None	None
C251M3	Silica+LSC-Sec	None	LB	None	None
C251M4	Silica+LSC-Sec	None	LB	None	None
C252M1	Silica+LSC-Sec	None	LB	None	None
C252M2	Silica+LSC-Sec	None	LB	None	None
C252M3	Silica+MSC-Sec	None	LB	None	None
C252M4	Silica+MSC-Sec	None	LB	None	None
C253M1	Silica+MSC-Sec	None	LB	None	None
C253M2	Silica+MSC-Sec	None	LB	None	None
C253M3	Silica+MSC-Sec	None	LB	None	None
C253M4	Silica+MSC-Sec	None	LB	None	None
C254M1	Silica+MSC-Sec	None	LB	None	None
C254M2	Silica+MSC-Sec	None	LB	None	None
C254M3	Silica+MSC-Sec	None	LB	None	None
C254M4	Silica+MSC-Sec	None	LB	None	None
C255M1	Silica+ PBS	None	LB	None	None
C255M2	Silica+ PBS	None	LB	None	None
C255M3	Silica+ PBS	None	LB	None	None
C255M4	Silica+ PBS	None	LB	None	None
C256M1	Silica+ PBS	None	LB	None	None
C256M2	Silica+ PBS	None	LB	None	None
C256M3	Silica+ PBS	None	LB	None	None
C256M4	Silica+ PBS	None	LB	None	None
C257M1	Silica+ PBS	None	LB	None	None
C257M2	Silica+ PBS	None	LB	None	None
C257M3	PBS+PBS	None	None	None	None
C257M4	PBS+PBS	None	None	None	None
C258M1	PBS+PBS	None	None	None	None
C258M2	PBS+PBS	None	None	None	None
C258M3	PBS+PBS	None	None	None	None
C258M4	PBS+PBS	None	None	None	None
C259M1	PBS+PBS	None	None	None	None
C259M2	PBS+PBS	None	None	None	None
C259M3	PBS+PBS	None	None	None	None
C259M4	PBS+PBS	None	None	None	None
SD Rats (Study #3)
C254R1	Bleo+LSC-Sec	None	None	None	None
C254R2	Bleo+LSC-Sec	None	None	None	None
C255R2	Bleo+LSC-Sec	None	None	None	None
C257R1	Bleo+LSC-Sec	None	None	None	None
C257R2	Bleo+LSC-Sec	None	None	None	None
C274R1	Bleo+LSC-Sec	None	None	None	None
C274R2	Bleo+LSC-Sec	None	None	None	None
C275R1	Bleo+LSC-Sec	None	None	None	None
C275R2	Bleo+LSC-Sec	None	None	None	None
C276R2	Bleo+LSC-Sec	None	None	None	None
C276R2	Bleo+LSC-Sec	None	None	None	None
C256R1	Bleo+LSC-Exo	None	None	None	None
C256R2	Bleo+LSC-Exo	None	None	None	None
C258R1	Bleo+LSC-Exo	None	None	None	None
C258R2	Bleo+LSC-Exo	None	None	None	None
C259R1	Bleo+LSC-Exo	None	None	None	None
C259R2	Bleo+LSC-Exo	None	None	None	None
C277R1	Bleo+LSC-Exo	None	None	None	None
C277R2	Bleo+LSC-Exo	None	None	None	None
C278R1	Bleo+LSC-Exo	None	None	None	None
C278R2	Bleo+LSC-Exo	None	None	None	None
C279R1	Bleo+LSC-Exo	None	None	None	None
C279R2	Bleo+LSC-Exo	None	None	None	None
C260R1	Bleo+MSC-Exo	None	None	None	None
C260R2	Bleo+MSC-Exo	None	None	None	None
C261R1	Bleo+MSC-Exo	None	None	None	None
C261R2	Bleo+MSC-Exo	None	None	None	None
C262R1	Bleo+MSC-Exo	None	None	None	None
C262R2	Bleo+MSC-Exo	None	LB	None	None
C280R1	Bleo+MSC-Exo	None	None	None	None
C280R2	Bleo+MSC-Exo	None	None	None	None
C281R1	Bleo+MSC-Exo	None	None	None	None
C281R2	Bleo+MSC-Exo	None	None	None	None
C282R1	Bleo+MSC-Exo	None	None	None	None
C282R2	Bleo+MSC-Exo	None	None	None	None
C263R1	Bleo+PBS	None	None	None	None
C263R2	Bleo+PBS	None	None	None	None
C264R1	Bleo+PBS	None	None	None	None
C264R2	Bleo+PBS	None	None	None	None
C265R1	Bleo+PBS	None	None	None	None
C265R2	Bleo+PBS	None	None	None	None
C283R1	Bleo+PBS	None	None	None	None
C283R2	Bleo+PBS	None	None	None	None
C284R1	Bleo+PBS	None	None	None	None
C284R2	Bleo+PBS	None	None	None	None
C285R1	Bleo+PBS	None	None	None	None
C285R2	Bleo+PBS	None	None	None	None
C266R1	PBS+PBS	None	None	None	None
C266R2	PBS+PBS	None	None	None	None
C267R1	PBS+PBS	None	None	None	None
C267R2	PBS+PBS	None	None	None	None
C268R1	PBS+PBS	None	None	None	None
C268R2	PBS+PBS	None	None	None	None
C286R1	PBS+PBS	None	None	None	None
286R2	PBS+PBS	None	None	None	None
C287R1	PBS+PBS	None	None	None	None
C287R2	PBS+PBS	None	None	None	None
C288R1	PBS+PBS	None	None	None	None
C288R2	PBS+PBS	None	None	None	None
