# Supplementary material for: Inhalation of lung spheroid cell secretome and exosomes promotes lung repair in pulmonary fibrosis
Source: Nat Commun. 2020 Feb 28;11:1064. doi: 10.1038/s41467-020-14344-7 (PMC7048814; doi:10.1038/s41467-020-14344-7)
Supplement: Supplementary file 8 — Supplementary Data 6 [file 41467_2020_14344_MOESM8_ESM.xlsx]

## Sheet: LSC-EXO miRNA
miRNAs LSC1	Raw Counts LSC1	Percent LSC1	miRNAs LSC2	Raw Counts LSC2	Percent LSC2	miRNAs LSC3	Raw Counts LSC3	Percent LSC3
hsa-miR-100-5p	7064	0.159121	hsa-miR-100-5p	2755	0.128337	hsa-miR-100-5p	483	0.15028
hsa-miR-99a-5p	6900	0.155426	hsa-miR-99a-5p	2713	0.12638	hsa-miR-99a-5p	470	0.146235
hsa-let-7c-5p	4249	0.0957111	hsa-let-7i-5p	1916	0.0892533	hsa-miR-10a-5p	292	0.0908525
hsa-let-7b-5p	4160	0.0937064	hsa-let-7g-5p	1452	0.0676387	hsa-let-7b-5p	221	0.0687617
hsa-let-7a-5p	3433	0.0773303	hsa-let-7c-5p	1395	0.0649835	hsa-let-7c-5p	219	0.0681394
hsa-miR-10a-5p	2177	0.0490382	hsa-let-7b-5p	1350	0.0628872	hsa-let-7a-5p	178	0.0553827
hsa-let-7i-5p	1463	0.0329549	hsa-let-7a-5p	1150	0.0535706	hsa-miR-151a-3p	84	0.0261357
hsa-let-7g-5p	1210	0.0272559	hsa-miR-10a-5p	889	0.0414124	hsa-miR-423-3p	52	0.0161792
hsa-miR-151a-3p	880	0.0198225	hsa-miR-151a-3p	534	0.0248754	hsa-miR-3184-3p	50	0.0155569
hsa-miR-409-3p	699	0.0157454	hsa-miR-423-3p	443	0.0206363	hsa-miR-423-5p	50	0.0155569
hsa-miR-543	551	0.0124116	hsa-miR-409-3p	394	0.0183538	hsa-miR-23b-3p	49	0.0152458
hsa-miR-143-3p	491	0.0110601	hsa-miR-3184-5p	362	0.0168631	hsa-let-7i-5p	44	0.0136901
hsa-miR-26a-5p	394	0.00887507	hsa-miR-99b-5p	322	0.0149998	hsa-let-7g-5p	41	0.0127567
hsa-miR-148a-3p	382	0.00860477	hsa-miR-3184-3p	242	0.0112731	hsa-miR-148a-3p	34	0.0105787
hsa-miR-423-3p	379	0.00853719	hsa-miR-423-5p	242	0.0112731	hsa-miR-191-5p	32	0.00995644
hsa-miR-221-3p	342	0.00770374	hsa-miR-1246	224	0.0104346	hsa-miR-320a-3p	32	0.00995644
hsa-miR-3184-3p	339	0.00763617	hsa-miR-92a-3p	210	0.00978246	hsa-miR-23a-3p	31	0.0096453
hsa-miR-423-5p	339	0.00763617	hsa-miR-543	205	0.00954954	hsa-miR-3184-5p	31	0.0096453
hsa-miR-493-3p	322	0.00725323	hsa-miR-30a-3p	203	0.00945637	hsa-miR-320b	31	0.0096453
hsa-miR-320a-3p	301	0.0067802	hsa-miR-143-3p	198	0.00922346	hsa-miR-1290	30	0.00933416
hsa-miR-24-3p	295	0.00664504	hsa-miR-30e-3p	193	0.00899054	hsa-miR-30a-3p	29	0.00902302
hsa-miR-320b	291	0.00655494	hsa-miR-224-5p	180	0.00838496	hsa-miR-30e-3p	28	0.00871189
hsa-miR-23b-3p	270	0.0060819	hsa-miR-1290	172	0.0080123	hsa-miR-1246	26	0.00808961
hsa-miR-30a-3p	263	0.00592422	hsa-miR-320a-3p	138	0.00642847	hsa-miR-199a-3p	25	0.00777847
hsa-miR-381-3p	262	0.0059017	hsa-miR-125b-1-3p	137	0.00638189	hsa-miR-199b-3p	25	0.00777847
miRNAs MSC1	Raw Counts MSC1	Percent MSC1	miRNAs MSC2	Raw Counts MSC2	Percent MSC2
hsa-let-7c-5p	21402	0.170728	hsa-let-7c-5p	12955	0.138314
hsa-let-7b-5p	20583	0.164195	hsa-let-7b-5p	12874	0.137449
hsa-let-7a-5p	19300	0.15396	hsa-let-7a-5p	11082	0.118317
hsa-miR-100-5p	8882	0.0708536	hsa-miR-3184-3p	5891	0.062895
hsa-miR-99a-5p	8701	0.0694098	hsa-miR-423-5p	5891	0.062895
hsa-let-7f-5p	3657	0.0291727	hsa-miR-99a-5p	4869	0.0519837
hsa-miR-23b-3p	3284	0.0261972	hsa-miR-100-5p	4845	0.0517275
hsa-miR-23a-3p	3002	0.0239476	hsa-miR-10a-5p	2778	0.0296592
hsa-let-7i-5p	2925	0.0233334	hsa-miR-148a-3p	2578	0.0275239
hsa-let-7g-5p	2651	0.0211476	hsa-let-7i-5p	2257	0.0240968
hsa-miR-10a-5p	2104	0.0167841	hsa-let-7g-5p	1761	0.0188012
hsa-miR-99b-5p	1955	0.0155955	hsa-miR-99b-5p	1603	0.0171144
hsa-miR-148a-3p	1458	0.0116308	hsa-miR-320a-3p	1506	0.0160787
hsa-miR-191-5p	1436	0.0114553	hsa-miR-320b	1479	0.0157905
hsa-miR-26a-5p	1399	0.0111601	hsa-miR-125b-5p	1449	0.0154702
hsa-miR-1290	1245	0.00993164	hsa-miR-26a-5p	1361	0.0145307
hsa-miR-320a-3p	991	0.00790542	hsa-miR-21-5p	1000	0.0106765
hsa-miR-320b	980	0.00781767	hsa-miR-3192-3p	890	0.00950205
hsa-miR-143-3p	948	0.0075624	hsa-miR-143-3p	886	0.00945934
hsa-miR-152-3p	869	0.0069322	hsa-miR-23b-3p	848	0.00905364
hsa-miR-125b-5p	815	0.00650143	hsa-miR-23a-3p	773	0.0082529
hsa-let-7d-5p	713	0.00568776	hsa-miR-320c	718	0.0076657
hsa-miR-320c	623	0.00496981	hsa-miR-22-3p	710	0.00758029
hsa-miR-3184-3p	605	0.00482622	hsa-let-7f-5p	690	0.00736676
hsa-miR-423-5p	605	0.00482622	hsa-miR-27b-3p	653	0.00697173
