# Supplementary material for: Inhalation of lung spheroid cell secretome and exosomes promotes lung repair in pulmonary fibrosis
Source: Nat Commun. 2020 Feb 28;11:1064. doi: 10.1038/s41467-020-14344-7 (PMC7048814; doi:10.1038/s41467-020-14344-7)
Supplement: Supplementary file 9 — Supplementary Data 7 [file 41467_2020_14344_MOESM9_ESM.xlsx]

## Sheet: DE_table
miRNA	Log2FoldChange	p.value	adj.p.value	DE	LSC1.raw	LSC1.UQnorm	LSC2.raw	LSC2.UQnorm	LSC3.raw	LSC3.UQnorm	MSC1.raw	MSC1.UQnorm	MSC2.raw	MSC2.UQnorm	UQavg
hsa-let-7c-5p	0.986808	0.00251134	0.00887785	FALSE	4249	23.6056	1395	15.3297	219	10.95	21402	57.072	12955	60.6792	4038.76
hsa-let-7b-5p	0.977975	0.00279894	0.00946308	FALSE	4160	23.1111	1350	14.8352	221	11.05	20583	54.888	12874	60.2998	3935.22
hsa-let-7a-5p	1.08639	0.0012403	0.00489231	TRUE	3433	19.0722	1150	12.6374	178	8.9	19300	51.4667	11082	51.9063	3528.7
hsa-miR-100-5p	-1.27181	5.98507e-05	0.000472155	TRUE	7064	39.2444	2755	30.2747	483	24.15	8882	23.6853	4845	22.6932	2416.9
hsa-miR-99a-5p	-1.25006	8.25816e-05	0.000533027	TRUE	6900	38.3333	2713	29.8132	470	23.5	8701	23.2027	4869	22.8056	2379.07
hsa-let-7i-5p	-0.726886	0.0918464	0.146541	FALSE	1463	8.12778	1916	21.0549	44	2.2	2925	7.8	2257	10.5714	865.475
hsa-miR-10a-5p	-1.24109	0.00256332	0.00887785	TRUE	2177	12.0944	889	9.76923	292	14.6	2104	5.61067	2778	13.0117	829.509
hsa-miR-3184-3p	0.733052	0.155032	0.212215	FALSE	339	1.88333	242	2.65934	50	2.5	605	1.61333	5891	27.5925	716.325
hsa-miR-423-5p	0.733052	0.155032	0.212215	FALSE	339	1.88333	242	2.65934	50	2.5	605	1.61333	5891	27.5925	716.325
hsa-let-7g-5p	-0.739917	0.106444	0.162527	FALSE	1210	6.72222	1452	15.956	41	2.05	2651	7.06933	1761	8.24824	715.505
hsa-let-7f-5p	1.28359	0.00831103	0.0245868	TRUE	183	1.01667	87	0.956044	8	0.4	3657	9.752	690	3.23185	464.036
hsa-miR-148a-3p	0.929942	0.0627091	0.109935	FALSE	382	2.12222	124	1.36264	34	1.7	1458	3.888	2578	12.0749	459.715
hsa-miR-23b-3p	0.473345	0.361021	0.425116	FALSE	270	1.5	123	1.35165	49	2.45	3284	8.75733	848	3.9719	459.203
hsa-miR-99b-5p	0.740745	0.149124	0.211492	FALSE	254	1.41111	322	3.53846	20	1	1955	5.21333	1603	7.5082	417.267
hsa-miR-23a-3p	0.865011	0.0875123	0.142836	FALSE	152	0.844444	73	0.802198	31	1.55	3002	8.00533	773	3.62061	404.582
hsa-miR-26a-5p	0.705657	0.191671	0.252012	FALSE	394	2.18889	91	1	21	1.05	1399	3.73067	1361	6.37471	328.034
hsa-miR-320a-3p	0.393379	0.492745	0.555316	FALSE	301	1.67222	138	1.51648	32	1.6	991	2.64267	1506	7.05386	298.249
hsa-miR-320b	0.405129	0.481013	0.54643	FALSE	291	1.61667	135	1.48352	31	1.55	980	2.61333	1479	6.9274	293.019
hsa-miR-143-3p	-0.234806	0.70145	0.760351	FALSE	491	2.72778	198	2.17582	24	1.2	948	2.528	886	4.14988	255.978
hsa-miR-125b-5p	0.956323	0.0853063	0.140855	FALSE	138	0.766667	83	0.912088	13	0.65	815	2.17333	1449	6.78689	250.929
hsa-miR-191-5p	0.416036	0.470524	0.538826	FALSE	116	0.644444	60	0.659341	32	1.6	1436	3.82933	551	2.5808	220.431
hsa-miR-151a-3p	-2.72892	9.47142e-08	3.28484e-06	TRUE	880	4.88889	534	5.86813	84	4.2	293	0.781333	248	1.16159	205.59
hsa-miR-423-3p	-1.59135	0.00643175	0.0194321	TRUE	379	2.10556	443	4.86813	52	2.6	433	1.15467	500	2.34192	182.007
hsa-miR-21-5p	0.354906	0.521109	0.582657	FALSE	212	1.17778	73	0.802198	9	0.45	481	1.28267	1000	4.68384	178.34
hsa-miR-1290	-1.07399	0.034449	0.0744424	FALSE	201	1.11667	172	1.89011	30	1.5	1245	3.32	34	0.159251	168.999
hsa-miR-27b-3p	0.145919	0.78502	0.831886	FALSE	162	0.9	74	0.813187	12	0.6	536	1.42933	653	3.05855	144.38
hsa-miR-27a-3p	0.139105	0.794144	0.835322	FALSE	161	0.894444	72	0.791209	12	0.6	531	1.416	641	3.00234	142.37
hsa-miR-320c	1.18404	0.0231516	0.0620288	FALSE	39	0.216667	22	0.241758	2	0.1	623	1.66133	718	3.363	140.958
hsa-miR-199a-3p	-0.106957	0.838475	0.859263	FALSE	171	0.95	35	0.384615	25	1.25	495	1.32	558	2.61358	129.052
hsa-miR-199b-3p	-0.106957	0.838475	0.859263	FALSE	171	0.95	35	0.384615	25	1.25	495	1.32	558	2.61358	129.052
hsa-miR-3184-5p	-1.56056	0.00336432	0.0111101	TRUE	242	1.34444	362	3.97802	31	1.55	297	0.792	321	1.50351	126.217
hsa-miR-24-3p	-0.769002	0.133248	0.193893	FALSE	295	1.63889	91	1	21	1.05	439	1.17067	330	1.54567	118.241
hsa-miR-409-3p	-3.32148	6.45147e-12	9.16109e-10	TRUE	699	3.88333	394	4.32967	17	0.85	11	0.0293333	4	0.0187354	113.411
hsa-miR-152-3p	0.655467	0.155425	0.212215	FALSE	26	0.144444	5	0.0549451	5	0.25	869	2.31733	144	0.674473	105.244
hsa-miR-221-3p	-0.990024	0.0401426	0.0826123	FALSE	342	1.9	97	1.06593	14	0.7	375	1	202	0.946136	103.561
hsa-let-7d-5p	0.792906	0.0957692	0.151103	FALSE	28	0.155556	10	0.10989	4	0.2	713	1.90133	271	1.26932	102.964
hsa-miR-22-3p	0.110145	0.818766	0.854888	FALSE	92	0.511111	28	0.307692	9	0.45	178	0.474667	710	3.32553	102.207
hsa-miR-1246	-1.54741	0.00106836	0.0043345	TRUE	143	0.794444	224	2.46154	26	1.3	447	1.192	62	0.290398	90.8038
hsa-miR-328-3p	-0.420602	0.358634	0.425116	FALSE	77	0.427778	51	0.56044	13	0.65	95	0.253333	583	2.73068	82.3622
hsa-miR-543	-3.03099	4.17159e-11	2.96183e-09	TRUE	551	3.06111	205	2.25275	18	0.9	6	0.016	2	0.00936768	78.8239
hsa-miR-92a-3p	-1.84602	7.04799e-05	0.000500392	TRUE	240	1.33333	210	2.30769	20	1	207	0.552	90	0.421546	77.2615
hsa-miR-30a-3p	-2.27608	1.04936e-06	2.07778e-05	TRUE	263	1.46111	203	2.23077	29	1.45	126	0.336	67	0.313817	69.3792
hsa-miR-378c	0.0163565	0.970781	0.970781	FALSE	54	0.3	20	0.21978	9	0.45	386	1.02933	213	0.997658	68.4997
hsa-miR-30e-3p	-2.25237	1.17058e-06	2.07778e-05	TRUE	258	1.43333	193	2.12088	28	1.4	120	0.32	67	0.313817	67.1588
hsa-miR-378a-3p	0.0880151	0.841109	0.859263	FALSE	41	0.227778	19	0.208791	7	0.35	374	0.997333	204	0.955504	64.7739
hsa-miR-196a-5p	0.668457	0.126801	0.189534	FALSE	0	0	0	0	2	0.1	417	1.112	209	0.978923	63.0191
hsa-miR-125a-5p	-0.315452	0.469254	0.538826	FALSE	63	0.35	75	0.824176	4	0.2	273	0.728	207	0.969555	62.5072
hsa-miR-224-5p	-1.5347	0.00034132	0.00179509	TRUE	153	0.85	180	1.97802	8	0.4	106	0.282667	107	0.501171	55.8012
hsa-miR-3074-5p	-0.513421	0.226955	0.292979	FALSE	107	0.594444	41	0.450549	6	0.3	224	0.597333	174	0.814988	55.4757
hsa-miR-532-5p	-0.134172	0.750551	0.801341	FALSE	64	0.355556	22	0.241758	4	0.2	266	0.709333	175	0.819672	53.3326
hsa-miR-493-3p	-2.45478	1.18713e-08	5.61908e-07	TRUE	322	1.78889	122	1.34066	18	0.9	63	0.168	2	0.00936768	53.1207
hsa-miR-125b-1-3p	-1.29038	0.00251608	0.00887785	TRUE	126	0.7	137	1.50549	8	0.4	99	0.264	152	0.711944	52.5581
hsa-miR-25-3p	-0.46604	0.264358	0.332203	FALSE	52	0.288889	30	0.32967	10	0.5	280	0.746667	121	0.566745	49.5432
hsa-let-7e-5p	0.0759216	0.853702	0.863636	FALSE	38	0.211111	12	0.131868	2	0.1	295	0.786667	145	0.679157	49.3909
hsa-miR-29a-3p	0.140664	0.732918	0.788442	FALSE	28	0.155556	5	0.0549451	3	0.15	311	0.829333	140	0.655738	48.8846
hsa-miR-199a-5p	-0.0741586	0.857554	0.863636	FALSE	54	0.3	15	0.164835	3	0.15	218	0.581333	190	0.88993	48.2086
hsa-miR-381-3p	-1.83013	5.54561e-06	5.62483e-05	TRUE	262	1.45556	58	0.637363	8	0.4	83	0.221333	8	0.0374707	42.1752
hsa-miR-30c-5p	-0.526429	0.18968	0.251725	FALSE	53	0.294444	14	0.153846	9	0.45	195	0.52	107	0.501171	37.9919
hsa-miR-127-3p	-1.24587	0.00172885	0.00663504	TRUE	155	0.861111	42	0.461538	7	0.35	92	0.245333	74	0.346604	37.2265
hsa-miR-206	0.158598	0.68658	0.753192	FALSE	0	0	0	0	1	0.05	171	0.456	146	0.683841	31.919
hsa-miR-106b-3p	-0.503032	0.18773	0.251488	FALSE	24	0.133333	19	0.208791	5	0.25	199	0.530667	58	0.271663	30.6394
hsa-miR-432-5p	-2.12534	1.15663e-07	3.28484e-06	TRUE	197	1.09444	70	0.769231	11	0.55	18	0.048	3	0.0140515	30.1476
hsa-miR-125a-3p	-0.154666	0.689542	0.753192	FALSE	12	0.0666667	0	0	3	0.15	63	0.168	197	0.922717	27.6307
hsa-miR-9985	-0.190328	0.620564	0.688438	FALSE	17	0.0944444	5	0.0549451	1	0.05	34	0.0906667	215	1.00703	27.3297
hsa-miR-4510	-0.284684	0.45521	0.529834	FALSE	22	0.122222	14	0.153846	1	0.05	138	0.368	97	0.454333	27.3148
hsa-miR-370-3p	-1.77726	3.22652e-06	3.81805e-05	TRUE	189	1.05	51	0.56044	4	0.2	16	0.0426667	8	0.0374707	26.9891
hsa-miR-744-5p	-0.562823	0.13909	0.199502	FALSE	51	0.283333	13	0.142857	3	0.15	62	0.165333	137	0.641686	26.7383
hsa-miR-129-5p	-1.11311	0.00416374	0.0131389	TRUE	52	0.288889	77	0.846154	3	0.15	33	0.088	95	0.444965	26.1818
hsa-miR-146b-5p	-0.484374	0.202375	0.263645	FALSE	24	0.133333	20	0.21978	3	0.15	87	0.232	123	0.576112	25.8311
hsa-miR-4443	-1.28232	0.000629919	0.00288544	TRUE	114	0.633333	27	0.296703	3	0.15	54	0.144	19	0.088993	21.8313
hsa-miR-103a-3p	-0.361176	0.332046	0.399581	FALSE	15	0.0833333	1	0.010989	1	0.05	145	0.386667	38	0.177986	20.0709
hsa-miR-103b	-0.361176	0.332046	0.399581	FALSE	15	0.0833333	1	0.010989	1	0.05	145	0.386667	38	0.177986	20.0709
hsa-miR-107	-0.370665	0.318869	0.390339	FALSE	15	0.0833333	1	0.010989	1	0.05	143	0.381333	37	0.173302	19.7699
hsa-miR-128-3p	-1.72439	4.66256e-06	5.09295e-05	TRUE	140	0.777778	32	0.351648	6	0.3	5	0.0133333	7	0.0327869	19.1476
hsa-miR-134-5p	-1.78907	2.24283e-06	3.37457e-05	TRUE	92	0.511111	69	0.758242	6	0.3	18	0.048	0	0	18.6617
hsa-miR-30d-5p	-0.340949	0.362246	0.425116	FALSE	12	0.0666667	2	0.021978	1	0.05	88	0.234667	77	0.360656	18.0734
hsa-miR-145-5p	-0.40896	0.27518	0.342769	FALSE	4	0.0222222	0	0	4	0.2	101	0.269333	70	0.327869	17.9819
hsa-miR-3529-3p	-0.823076	0.026736	0.066628	FALSE	33	0.183333	14	0.153846	4	0.2	58	0.154667	59	0.276347	16.8968
hsa-miR-7-5p	-0.823076	0.026736	0.066628	FALSE	33	0.183333	14	0.153846	4	0.2	58	0.154667	59	0.276347	16.8968
hsa-miR-320d	-0.380708	0.306243	0.378143	FALSE	16	0.0888889	4	0.043956	0	0	33	0.088	111	0.519906	16.4741
hsa-miR-493-5p	-1.54905	3.06776e-05	0.000290415	TRUE	117	0.65	24	0.263736	4	0.2	12	0.032	3	0.0140515	16.116
hsa-miR-155-5p	-1.31345	0.000381442	0.00188619	TRUE	66	0.366667	39	0.428571	3	0.15	31	0.0826667	18	0.0843091	15.8112
hsa-miR-146a-5p	-0.423027	0.255281	0.326576	FALSE	10	0.0555556	4	0.043956	1	0.05	32	0.0853333	107	0.501171	15.4736
hsa-miR-148b-3p	-0.705267	0.0565616	0.102971	FALSE	27	0.15	11	0.120879	2	0.1	52	0.138667	60	0.28103	15.2791
hsa-miR-28-3p	-1.31157	0.000385208	0.00188619	TRUE	63	0.35	20	0.21978	7	0.35	44	0.117333	13	0.0608899	14.8098
hsa-miR-181a-5p	-0.694781	0.0590764	0.106188	FALSE	24	0.133333	9	0.0989011	2	0.1	62	0.165333	49	0.229508	14.6727
hsa-miR-214-3p	-0.508103	0.168876	0.228385	FALSE	2	0.0111111	3	0.032967	2	0.1	109	0.290667	30	0.140515	14.6575
hsa-miR-186-5p	-0.635274	0.085198	0.140855	FALSE	10	0.0555556	2	0.021978	4	0.2	94	0.250667	35	0.163934	14.5692
hsa-miR-92b-3p	-1.7521	2.87591e-06	3.71254e-05	TRUE	90	0.5	42	0.461538	7	0.35	3	0.008	1	0.00468384	14.4324
hsa-miR-1260b	-1.86583	1.0808e-06	2.07778e-05	TRUE	30	0.166667	56	0.615385	21	1.05	29	0.0773333	4	0.0187354	14.1928
hsa-miR-98-5p	-0.711269	0.0528537	0.0974705	FALSE	14	0.0777778	15	0.164835	2	0.1	65	0.173333	45	0.210773	14.1727
hsa-let-7d-3p	-0.73515	0.0455144	0.0897645	FALSE	19	0.105556	15	0.164835	2	0.1	45	0.12	58	0.271663	13.9762
hsa-miR-1260a	-1.79177	2.37646e-06	3.37457e-05	TRUE	29	0.161111	53	0.582418	18	0.9	28	0.0746667	4	0.0187354	13.3737
hsa-miR-615-3p	-0.557295	0.131273	0.193893	FALSE	2	0.0111111	20	0.21978	0	0	39	0.104	71	0.332553	13.2667
hsa-miR-182-5p	-0.408428	0.26376	0.332203	FALSE	1	0.00555556	2	0.021978	0	0	84	0.224	39	0.18267	12.6434
hsa-miR-185-5p	-0.767114	0.0346	0.0744424	FALSE	20	0.111111	0	0	4	0.2	83	0.221333	18	0.0843091	12.5617
hsa-miR-99b-3p	-0.747978	0.0390381	0.0826123	FALSE	20	0.111111	11	0.120879	1	0.05	61	0.162667	27	0.126464	12.0571
hsa-miR-382-5p	-1.4605	7.40016e-05	0.000500392	TRUE	70	0.388889	29	0.318681	4	0.2	10	0.0266667	5	0.0234192	11.8958
hsa-miR-122-5p	-0.601934	0.10102	0.157636	FALSE	4	0.0222222	13	0.142857	1	0.05	16	0.0426667	83	0.388759	11.7647
hsa-miR-30a-5p	-0.546146	0.133813	0.193893	FALSE	5	0.0277778	3	0.032967	1	0.05	74	0.197333	34	0.159251	11.7467
hsa-miR-149-5p	-1.41125	0.000134806	0.000765696	TRUE	59	0.327778	24	0.263736	6	0.3	15	0.04	11	0.0515222	11.5983
hsa-miR-10b-5p	-0.827107	0.0219632	0.0599763	FALSE	25	0.138889	8	0.0879121	2	0.1	55	0.146667	23	0.107728	11.3581
hsa-miR-574-3p	-1.50493	5.3174e-05	0.00044416	TRUE	49	0.272222	14	0.153846	13	0.65	24	0.064	5	0.0234192	10.6163
hsa-miR-10400-5p	-1.24168	0.00059177	0.00280104	TRUE	11	0.0611111	54	0.593407	2	0.1	30	0.08	3	0.0140515	10.0849
hsa-miR-122b-3p	-0.641721	0.0779353	0.131748	FALSE	3	0.0166667	11	0.120879	1	0.05	16	0.0426667	68	0.318501	9.95487
hsa-miR-495-3p	-1.17958	0.000921343	0.00384796	TRUE	64	0.355556	11	0.120879	1	0.05	16	0.0426667	3	0.0140515	9.55832
hsa-miR-484	-0.658363	0.0680108	0.117775	FALSE	12	0.0666667	2	0.021978	1	0.05	53	0.141333	27	0.126464	9.54064
hsa-miR-22-5p	-0.612604	0.0913203	0.146541	FALSE	4	0.0222222	5	0.0549451	1	0.05	30	0.08	52	0.24356	9.24507
hsa-miR-323a-3p	-1.45535	6.47184e-05	0.000483685	TRUE	50	0.277778	30	0.32967	4	0.2	2	0.00533333	3	0.0140515	8.98268
hsa-miR-181b-5p	-0.825763	0.0203329	0.0566132	FALSE	10	0.0555556	14	0.153846	1	0.05	51	0.136	13	0.0608899	8.94563
hsa-miR-196b-5p	-0.513906	0.150427	0.211492	FALSE	0	0	0	0	0	0	57	0.152	26	0.12178	8.32738
hsa-miR-941	-1.38609	0.000121746	0.000720328	TRUE	43	0.238889	29	0.318681	3	0.15	4	0.0106667	2	0.00936768	8.17276
hsa-miR-3120-5p	-0.640057	0.0745798	0.127594	FALSE	1	0.00555556	3	0.032967	1	0.05	35	0.0933333	34	0.159251	7.43411
hsa-miR-210-3p	-0.553026	0.119003	0.179771	FALSE	0	0	0	0	0	0	55	0.146667	19	0.088993	7.42357
hsa-miR-222-3p	-0.790859	0.026745	0.066628	FALSE	7	0.0388889	11	0.120879	1	0.05	18	0.048	36	0.168618	7.34264
hsa-miR-485-5p	-1.31434	0.000217739	0.00118919	TRUE	25	0.138889	40	0.43956	1	0.05	1	0.00266667	1	0.00468384	6.86358
hsa-miR-30b-5p	-0.716342	0.0440965	0.088193	FALSE	10	0.0555556	1	0.010989	1	0.05	28	0.0746667	28	0.131148	6.83224
hsa-miR-7706	-1.49941	4.00641e-05	0.000355569	TRUE	29	0.161111	26	0.285714	8	0.4	2	0.00533333	2	0.00936768	6.78615
hsa-miR-140-3p	-0.578192	0.103044	0.159046	FALSE	0	0	1	0.010989	0	0	40	0.106667	26	0.12178	6.72394
hsa-miR-193a-5p	-1.18192	0.000891593	0.00383655	TRUE	35	0.194444	10	0.10989	3	0.15	12	0.032	4	0.0187354	6.45051
hsa-miR-197-3p	-1.40885	0.000100005	0.00061742	TRUE	22	0.122222	20	0.21978	8	0.4	4	0.0106667	5	0.0234192	5.97761
hsa-miR-654-5p	-1.17772	0.000866466	0.00383655	TRUE	38	0.211111	19	0.208791	0	0	0	0	2	0.00936768	5.94293
hsa-miR-203a-3p	-0.760037	0.0319295	0.0723321	FALSE	10	0.0555556	5	0.0549451	0	0	24	0.064	19	0.088993	5.82635
hsa-miR-203b-5p	-0.770185	0.029783	0.071681	FALSE	10	0.0555556	5	0.0549451	0	0	24	0.064	17	0.0796253	5.62541
hsa-miR-10a-3p	-0.758082	0.0322905	0.0723321	FALSE	8	0.0444444	0	0	1	0.05	30	0.08	14	0.0655738	5.324
hsa-miR-361-3p	-0.693912	0.0489853	0.0939989	FALSE	4	0.0222222	2	0.021978	0	0	30	0.08	16	0.0749415	5.21991
hsa-miR-183-5p	-0.718615	0.0418187	0.0848322	FALSE	0	0	1	0.010989	1	0.05	37	0.0986667	11	0.0515222	5.02112
hsa-miR-93-5p	-0.659163	0.0605797	0.107529	FALSE	1	0.00555556	0	0	0	0	38	0.101333	10	0.0468384	4.91537
hsa-miR-503-5p	-0.891603	0.0118889	0.0337644	FALSE	19	0.105556	4	0.043956	0	0	21	0.056	3	0.0140515	4.72196
hsa-miR-379-5p	-0.979706	0.00567254	0.0175109	FALSE	21	0.116667	10	0.10989	0	0	8	0.0213333	7	0.0327869	4.62807
hsa-miR-218-5p	-0.915193	0.0100564	0.029143	FALSE	10	0.0555556	0	0	3	0.15	16	0.0426667	14	0.0655738	4.33138
hsa-miR-425-5p	-0.6902	0.049696	0.094091	FALSE	2	0.0111111	0	0	0	0	18	0.048	19	0.088993	3.91481
hsa-miR-3182	-1.02387	0.00381998	0.0123281	TRUE	6	0.0333333	16	0.175824	1	0.05	13	0.0346667	2	0.00936768	3.83032
hsa-miR-199b-5p	-0.772691	0.0288663	0.0706727	FALSE	3	0.0166667	0	0	1	0.05	22	0.0586667	12	0.0562061	3.81815
hsa-miR-2682-5p	-1.09526	0.00188621	0.00704845	TRUE	13	0.0722222	21	0.230769	0	0	3	0.008	0	0	3.7311
hsa-miR-16-5p	-0.686947	0.0506013	0.0945446	FALSE	0	0	0	0	0	0	20	0.0533333	16	0.0749415	3.61283
hsa-miR-132-5p	-0.695373	0.0478107	0.0930016	FALSE	0	0	0	0	0	0	22	0.0586667	13	0.0608899	3.51196
hsa-miR-192-5p	-0.722826	0.039879	0.0826123	FALSE	2	0.0111111	0	0	0	0	15	0.04	15	0.0702576	3.21214
hsa-miR-214-5p	-0.75284	0.0326004	0.0723321	FALSE	3	0.0166667	1	0.010989	0	0	13	0.0346667	14	0.0655738	3.11279
hsa-miR-28-5p	-0.789723	0.0250595	0.0658973	FALSE	8	0.0444444	0	0	0	0	13	0.0346667	10	0.0468384	3.11259
hsa-miR-378d	-0.75534	0.0316461	0.0723321	FALSE	2	0.0111111	0	0	0	0	11	0.0293333	12	0.0562061	2.50967
hsa-miR-34c-5p	-0.759871	0.0304172	0.0719874	FALSE	1	0.00555556	0	0	0	0	10	0.0266667	11	0.0515222	2.20837
