# Supplementary material for: Inhalation of lung spheroid cell secretome and exosomes promotes lung repair in pulmonary fibrosis
Source: Nat Commun. 2020 Feb 28;11:1064. doi: 10.1038/s41467-020-14344-7 (PMC7048814; doi:10.1038/s41467-020-14344-7)
Supplement: Supplementary file 10 — Supplementary Data 8 [file 41467_2020_14344_MOESM10_ESM.xlsx]

## Sheet: Sheet1
Species	miRNA	Sequence	% Homology to human sequence
Human	hsa-miR-100-5p	13 - aacccguagauccgaacuugug - 34	100
Mice	mmu-miR-100-5p	13 - aacccguagauccgaacuugug - 34	100
Rat	rno-miR-100-5p	13 - aacccguagauccgaacuugug - 34	100
Human	hsa-miR-99a-5p	13 - aacccguagauccgaucuugug - 34	100
Mice	mmu-miR-99a-5p	5 - aacccguagauccgaucuugug - 26	100
Rat	rno-miR-99a-5p	13 - aacccguagauccgaucuugug - 34	100
Human	hsa-let-7i-5p	6 - ugagguaguaguuugugcuguu - 27	100
Mice	mmu-let-7i-5p	6 - ugagguaguaguuugugcuguu - 27	100
Rat	rno-let-7i-5p	6 - ugagguaguaguuugugcuguu - 27	100
Human	hsa-let-7g-5p	5 - ugagguaguaguuuguacaguu - 26	100
Mice	mmu-let-7g-5p	7 - ugagguaguaguuuguacaguu - 28	100
Rat	rno-let-7g-5p	7 - ugagguaguaguuuguacaguu - 28	100
Human	hsa-let-7c-5p	11 - ugagguaguagguuguaugguu - 32	100
Mice	mmu-let-7c-5p	16 - ugagguaguagguuguaugguu - 37	100
Rat	rno-let-7c-5p	16 - ugagguaguagguuguaugguu - 37	100
Human	hsa-let-7b-5p	6 - ugagguaguagguugugugguu - 27	100
Mice	mmu-let-7b-5p	7 - ugagguaguagguugugugguu - 28	100
Rat	rno-let-7b-5p	7 - ugagguaguagguugugugguu - 28	100
Human	hsa-let-7a-5p	6 - ugagguaguagguuguauaguu - 27	100
Mice	mmu-let-7a-5p	13 - ugagguaguagguuguauaguu - 34	100
Rat	rno-let-7a-5p	17 - ugagguaguagguuguauaguu - 38	100
Human	hsa-miR-10a-5p	22 - uacccuguagauccgaauuugug - 44	100
Mice	mmu-miR-10a-5p	22 - uacccuguagauccgaauuugug - 44	100
Rat	rno-miR-10a-5p	22 - uacccuguagauccgaauuugug - 44	100
Human	hsa-miR-151a-3p	47 - cuagacugaagcuccuugagg - 67	100
Mice	mmu-miR-151-3p	43 - cuagacugaggcuccuugagg - 63	95.2381
Rat	rno-miR-151-3p	43 - cuagacugaggcuccuugagg - 63	95.2381
Human	hsa-miR-423-3p	53 - agcucggucugaggccccucagu - 75	100
Mice	mmu-miR-423-3p	65 - agcucggucugaggccccucagu - 87	100
Rat	rno-miR-423-3p	47 - agcucggucugaggccccucagu - 69	100
