# Supplementary material for: Inhalation of lung spheroid cell secretome and exosomes promotes lung repair in pulmonary fibrosis
Source: Nat Commun. 2020 Feb 28;11:1064. doi: 10.1038/s41467-020-14344-7 (PMC7048814; doi:10.1038/s41467-020-14344-7)
Supplement: Supplementary file 12 — Source Data [file 41467_2020_14344_MOESM12_ESM.xlsx]

## Sheet: Figure 1
Figure 1. LSC-Sec reverses alveolar epithelial cell damage caused by Bleomycin injury.
Fig. 1d Mice bleo study tunel analysis
Sham	LSC-Sec	MSC-Sec	PBS
0.404493	0.78534	2.57142	6.58914
0.214931	0.767417	0.8021	6.60377
0.132802	0.396891	0.987439	1.17938
0.225225	0.818218	3.9577	1.185
0.61405	0.229885	1.48901	2.82005
1.42955	0.59228	1.01365	2.77971
0.792857	2.0571	3.71823	2.0127
0.515448	0.868266	1.67722	4.11354
1.709	2.3684	0.56603	2.77714
0.71633	0.6436	1.11627	2.1276
0.90909	0.16035	1.8332	5.9435
	0.231	1.75131
Fig. 1e IHC pixel intensity of Caspase 3
Sham	LSC-Sec	MSC-Sec	PBS
0.230424	0.939194	1.43481	6.07495
0.366227	0.179585	16.1321	7.95224
0.241121	1.44115	8.18341	12.7941
0.062569	1.80874	3.64192	5.45387
0.0480413	3.94399	5.06132
0.00658035	1.42774	1.6797
0.00563463
0.359154
Fig. 1f IHC pixel intensity of PARP
Sham	LSC-Sec	MSC-Sec	PBS
0.00766118	3.32026	0.247502	7.3895
0.00726382	0.863822	3.16153	10.308
0.440296	0.59313	5.18715	2.17554
0.0249942	0.67389	3.36128	2.87123
0.77796	1.37338	2.24432
0.593511	1.66585	2.54426
Fig. 1h Mice bleo study ashcroft score
LSC-Sec	MSC-Sec	PBS	SHAM
2.556	4.85	6.48	2.444
1.74	5.63	6.63	2.444
3.63	5.07	5.07	2.111
3.81	2.625	6.333	1.74
3.52	3.556	6.889	2.333
2.778	4.778	6.778	2.222
2.667	3.653	6.667	2.333
1.512	3.611	4.278	1.569
3.206	2.88	5.102	1.069
2.935	2.241	4.063	1.417
3.161	2.694	4.508	1.486
2.417	3.972		1.875
4.333	4.583		1.861
			1.5
			1.597
			1.833
			2.042
Fig. 1k Mice bleo study hydroxyproline levels
LSC-Sec	MSC-Sec	PBS	SHAM
0.005476	0.007145	0.016468	0.00355422
0.005043	0.003582	0.019915	0.00423695
0.004135	0.008752	0.010915	0.00532129
0.006465	0.008288	0.018125	0.00481258
0.003712	0.004446	0.019816	0.00609772
0.004549	0.008288	0.012131	0.00296667
0.004359	0.0114889	0.00708889	0.00412222
0.003647	0.00343333	0.0100778	0.00533333
0.005476	0.0125667	0.00425556	0.00392222
0.00391111	0.00496667	0.00613333	0.00321111
0.00574444	0.00381111	0.00362222	0.00391111
0.00401111	0.00325556		0.0029
0.00223333			0.00254444
0.00502222

## Sheet: Figure 2
Figure 2. LSC-Sec inhalation treatment promotes alveolar repair.
Fig. 2b IHC pixel intensity of vWF
LSC-Sec	MSC-Sec	PBS	SHAM
8.88164	0.651526	0.00026226	0.273943
8.64868	0.733805	0.244188	7.81202
2.19057	1.3927	0.539136	4.68421
4.78172	0.260472	0.476193	4.56986
8.76999	0.390935	1.33963	0.466347
4.78172	0.175762	2.04477	2.53274
4.55601	4.62787	2.15547	2.01287
4.65152	5.77552	0.478506	0.279093
2.54578	0.629107	1.21236	1.10174
2.75726	0.549746	1.12818	1.00185
0.736117	0.518322	0.210182	0.971119
1.05916	0.551979	0.193723	0.426229
3.39093	2.79516		1.56578
0.953078	0.461245		0.923721
			0.601657
			0.385316
			0.459703
			1.02891
Fig. 2c IHC percent positive nuclei of ProSPC
LSC-Sec	MSC-Sec	PBS	SHAM
27.9032	29.5455	11.2543	35.4756
27.1588	18.0851	12.0267	17.803
37.2642	28.9216	5.65217	15.9574
31.9688	23.0769	16.7545	20.546
22.0487	16.2072	19.6944	22.716
30.3852	10.8211	14.4087	24.7219
19.2435	8.36985	8.84958	20.9158
24.0641	14.9928	10.737	19.1226
34.2405	21.2333		20.9792
18.4072	6.21275		16.5198
			18.4348
			21.9814
			18.4918
			18.5993
Fig. 2d IHC pixel intensity of AQP5
LSC-Sec	MSC-Sec	PBS	SHAM
40.0941	22.8157	17.2287	54.142
50.304	31.2298	17.4019	54.8404
55.1135	34.0382	37.0214	59.3883
51.003	42.6094	48.8224	54.4215
54.148	15.1479	33.3336	46.2621
19.4007	25.9743	11.9503	50.0766
25.3986	9.28806	8.47966	25.4073
8.71004	24.2099	4.41845	27.9809
20.0115	22.1757	15.7727	31.8714
22.1953	14.2919		18.6869
31.161	9.36678		24.3619
			22.9107
			23.6704
			23.8294
			21.7469
			24.7512
Fig. 2e Immunoblot analysis of aquaporin 5 (AQP5), pro-surfactant protein C (Pro-SPC), von Willebrand Factor (vWF), alpha smooth muscle actin (αSMA), SMAD3, matrix metalloproteinase 2 (MMP-2), and beta-actin loading control
AQP5						ProPSC						vWF
alpha-SMA						SMAD3						MMP2
beta-actin
Fig. 2f Immunoblot protein levels as fold of sham control
	Sham			LSC-Sec			MSC-Sec			Bleo-PBS
beta-actin	1.03417	0.889978	1.07585	1.00005	1.00119	0.961787	0.980489	1.06386	1.03602	0.953364	0.979775	0.97278
AQP5	1.21822	1.00119	0.780598	1.25451	0.80408	0.50593	0.195683	0.352941	0.0263283	0.051945	0.272533	0.00019042
Pro-SPC	0.554343	1.27024	1.17542	1.38237	0.739969	1.20477	0.783683	0.886104	0.277066	0.830142	0.271787	0.597635
vWF	1.04285	0.935811	1.02134	0.97733	0.947488	0.909428	1.08502	1.00047	0.658473	0.882289	0.854826	0.710589
alpha-SMA	0.649789	1.18634	1.16387	1.25954	1.13041	1.15073	1.13117	1.27451	1.27451	1.0977	1.33029	1.32984
SMAD3	0.975755	0.962974	1.06127	1.05244	1.02943	1.25577	1.22045	1.5151	1.48002	1.5244	1.1756	1.00155
MMP2	0.985466	1.21432	0.800218	0.941989	1.27733	1.31274	1.00727	1.47895	0.923717	0.762413	0.868395	1.02919
Fig. 2h Mice cytokina array
	SHAM	LSC-Sec	MSC-Sec	PBS
Fractalkine	985.5	734	960.5	1123
GM-CSF	438.5	461	232.5	482
IFN-γ	248	325.5	178.5	378.5
IL-1α	1240	2062.5	1337	1212.5
IL-1β	250.5	575.5	303.5	0
IL-4	193.5	454.5	1647.5	1978.5
IL-5	363	173.5	276	346
IL-6	325.5	407.5	306	604
IL-10	268.5	278.5	140.5	334
IL-13	826.5	1068	616	988
IL-17A	180	387	126	220
MCP-1	1889	1747.5	1594	1824
MIP-1α	1858	2050.5	1532	2023.5
TNF-α	673	624	514.5	585
VEGF-Α	654	590.5	604.5	1013

## Sheet: Figure 3
Figure 3. Lung repair and fibrosis in mice after silica-injury.
Fig. 3b Silicosis mice study tunel analysis
LSC-Sec	MSC-Sec	PBS	SHAM
2.90698	0	6.45161	1.48148
0	4.81283	1.87793	0
1.875	0.564972	3.72671	0
0.549451	1.76991	0	1.04712
1.19048	0.483092	0.609756	0.649351
Fig. 3d Silicosis mice study ashcroft score
LSC-Sec	MSC-Sec	PBS	SHAM
3.55556	3.88889	6.77778	0.777777
4.33333	5.55556	6.22222	0.555555
3.33333	4.44444	4	0.555555
4.55556	5.11111	5.44444	0.555555
3.33333	4.11111	4.44444	1.44444
4.66667	3	4	1.33333
4.33333	3.66667	4.44444	1.11111
1.66667	3.66667	4.88889	1
Fig. 3g Silicosis mice study hydroxyproline levels
LSC-Sec	MSC-Sec	PBS	SHAM
0.0102477	0.00973896	0.0185725	0.00221553
0.0115328	0.0109973	0.0175703	0.00186747
0.00977912	0.00991299	0.014344	0.0015194
Fig. 3i IHC pixel intensity of AQP5
LSC-Sec	MSC-Sec	PBS	SHAM
32.093	37.6067	19.7074	34.1184
22.1701	20.0947	19.7184	54.2489
55.9728	23.2578	4.81926	43.1941
28.8287	19.8549	9.7489	32.093
Fig. 3j IHC pixel intensity of ProSPC
LSC-Sec	MSC-Sec	PBS	SHAM
31.0565	11.2123	5.26065	5.01417
14.7963	5.5399	4.0951	5.01615
6.10247	11.7669	3.47414	6.10247
13.0188	12.5922	7.84114	11.1507
Fig. 3k IHC pixel intensity of vWF
LSC-Sec	MSC-Sec	PBS	SHAM
6.4739	5.16336	4.38681	6.19329
7.54623	3.17021	2.34541	3.37022
3.34099	4.13296	3.45553	7.04868

## Sheet: Figure 4
Figure 4. Proteomic analysis of LSC-Sec and LSC-Exo.
Fig. 4a Number of proteins identified in three LSC-Sec donor cell lines
	# of Protein
Donor 1	357
Donor 2	312
Donor 3	421
Donor 1 and 2	29
Donor 2 and 3	19
Donor 1 and 3	62
All 3 Donor	258
Fig. 4b Protein subcellular localization of all common proteins in all three LSC-Sec
Subcellular Localization	# of Proteins	Percent
Cytoplasmic	122	0.4747
Extracellular	76	0.2957
Nuclear	7	0.0272
Other	32	0.1245
Unknown	20	0.0778
Fig. 4c Relative abundance of 20 of the 103 extracellular proteins indentified in all three LSC-Sec
Protein Name	Donor 1	Donor 2	Donor 3
angiopoietin like 2	1.97212e+08	112970000	8.81223e+07
complement C1r subcomponent	1.43228e+09	776750000	6.09837e+08
decorin	4367900000	1.57729e+09	1338030000
dickkopf WNT signaling pathway inhibitor 3	3.08225e+09	3132910000	1.48626e+09
extracellular matrix protein 1	1.64841e+09	1.71398e+09	2.06331e+09
fibronectin 1	8.13953e+10	128735000000	8.12143e+10
follistatin like 1	1.31562e+09	1.52021e+09	506480000
insulin like growth factor binding protein 4	633400000	1.81224e+09	5.15387e+08
laminin subunit gamma 1	2.04804e+09	4.27673e+09	1.46206e+09
latent transforming growth factor beta binding protein 2	431460000	4.51367e+07	519720000
lumican	2892830000	1.48936e+09	8.94657e+08
matrix metallopeptidase 1	3.11267e+08	2.38667e+08	2.70333e+08
matrix metallopeptidase 2	5670000000	3.22667e+09	3.91333e+09
matrix metallopeptidase 3	23300000	1.75667e+08	0
nidogen 2	1.25483e+09	1.28432e+09	2.95993e+08
procollagen C-endopeptidase enhancer	1.0171e+09	8.62733e+07	377030000
serpin family E member 1	1447400000	3.77267e+09	1.2061e+09
secreted protein acidic and cysteine rich	6.13763e+08	1471129000	1.88749e+08
TIMP metallopeptidase inhibitor 1	2590000000	4.43333e+08	2890000000
TIMP metallopeptidase inhibitor 2	1645670000	5.53413e+08	9.95563e+08
Fig. 4d Gene ontology of biological process of shared extracellular proteins
Biological Process	# genes	Percent	GO
Cellular Component Organization or Biogenesis (GO:0071840)	6	0.049	GO:0071840)
Cellular Process (GO:0009987)	29	0.238	GO:0009987)
Localization (GO:0051179)	4	0.033	GO:0051179)
Biological Regulation (GO:0065007)	7	0.057	GO:0065007)
Response to Stimulus (GO:0050896)	8	0.066	GO:0050896)
Developmental Process (GO:0032502)	18	0.148	GO:0032502)
Multicellular Organismal Process (GO:0032501)	13	0.107	GO:0032501)
Biological Adhesion (GO:0022610)	10	0.082	GO:0022610)
Metabolic Process (GO:0008152)	13	0.107	GO:0008152)
Immune System Process (GO:0002376)	14	0.115	GO:0002376)
Fig. 4e Number of extracellular proteins identified in LSC-Sec versus LSC-Exo
	# of Protein
LSC-Sec	102
LSC-Exo	98
Shared	49
LSC-Sec Specific	53
LSC-Exo Specific	49

## Sheet: Figure 5
Figure 5. Therapeutic potential of exosome inhalation treatment in rats post-Bleo injury.
Fig. 5c Immunoblot analysis of CD63, CD81, TSG101, and CD9 protein in LSC-Exo and MSC-Exo
CD63						CD81						TSG101						CD9
Fig. 5h Rat study ashcroft score
LSC-Sec	LSC-Exo	MSC-Exo	PBS	SHAM
2.77778	2.407	4.22167	4.70413	1.99967
2.55556	3.85133	2.66633	4.07367	1.59233
3.81481	2.629	3.18467	6.37037	2.37037
2.518	3.03667	3.77733	5.59259	2.22222
2.88889	3.18519	5.88889	5.74074	2.37037
4.11111	5.40741	4.18518	5.11111	1.81481
3.85185	4.11111	4.59259	5.59259	2.74074
3.37037	4.2963	5.03704	5.59259	1.40741
2.96296	3.37037	6.55556	5.92593	2.92592
1.96296	5.14815	3.40741	5.40741	2.77778
2.44444	5.81481	6	5.37037	1.66667
5.18518	6	4.55556	4.66667	1.55556
4.81481	3.11111	5.92593	5.33333	2.37037
1.2963	4.66667	2.96296	5.25926	0.0962962
1.7037	5.88889	5.77778	6	2.55556
4.59259	5.18518	4.51852	5.48148	2.11111
Fig. 5i Rat study hydroxyproline levels
LSC-Sec	SHAM	LSC-Exo	MSC-Exo	PBS
0.0120549	0.0150402	0.0155087	0.01666	0.024237
0.0169679	0.01417	0.0218005	0.0295381	0.0227376
0.0137149	0.0136881	0.0171687	0.0185743	0.0286814
0.0129786	0.0113052	0.0146118	0.015656	0.0292704
Fig. 5j Immunoblot analysis of matrix metalloproteinase 2 (MMP-2), alpha smooth muscle actin (αSMA), SMAD3 and GAPDH loading control
MMP2						alpha-SMA						SMAD3						GAPDH
	PBS			MSC-Exo			LSC-Exo			LSC-Sec
MMP2	1.02717	0.99035	1	1.00076	0.97097	1.2685	1.00642	1	1.2507	1.01233	0.97279	0.83036
alpha- SMA	2.2327	1.52249	1.6186	0.973	1.4785	0.9548	1.5724	1.0702	1.4011	0.9635	1.1746	1
SMAD3	4.1396	3.3518	1.3716	4.2426	3.3946	1.9487	2.5098	1.70823	1.7599	1.1306	1.3784	1.3448
Fig. 5l IHC pixel intensity of AQP5
LSC-Sec	LSC-Exo	MSC-Exo	SHAM	PBS
40.7429	28.2844	9.41717	34.4655	3.06925
22.6727	13.4369	18.231	45.7468	17.2652
25.2598	28.8486	6.82759	39.222	8.48917
29.5585	23.5233	11.4919	39.8114	9.60787
Fig. 5m IHC pixel intensity of α-SMA
LSC-Sec	LSC-Exo	MSC-Exo	SHAM	PBS
0.000629195	0.0551146	0.115261	0.0416954	1.33649
0	0.0416954	0.314872	0.0179722	1.5083
0.0897809	0.0275573	0.764736	0.0244421	0.126844
0.0301367	0.0414558	0.39829	0.0280366	0.990546
Fig. 5n IHC pixel intensity of vWF
LSC-Sec	LSC-Exo	MSC-Exo	SHAM	PBS
8.09906	10.2682	3.71209	3.47701	0.57463
14.7803	18.1549	7.84457	6.48364	1.20262
16.0354	13.1239	5.08524	7.04229	0.647397
12.9716	13.849	5.5473	5.66765	0.808215

## Sheet: Figure 6
Figure 6. Exosome treatment improves pulmonary function post-Bleo and exosome miRNA profiling.
Fig. 6a Rat cytokine array
	PBS	LSC-Sec	LSC-Exo	MSC-Exo	SHAM
Fractalkine	1435.06	1699.06	2427.06	3297.56	2332.56
GM-CSF	458.062	380.062	580.562	261.562	293.062
IFN-gamma	293.062	331.562	285.562	218.062	327.562
IL-1alpha	917.062	883.562	719.062	509.062	612.562
IL-1beta	460.562	479.062	451.062	303.562	377.562
IL-4	490.062	566.562	536.562	406.062	478.562
IL-6	992.062	585.062	678.562	764.062	616.562
IL-10	729.562	490.062	851.062	892.562	466.062
MCP-1	8229.56	4228.56	6425.06	3880.56	2601.56
beta-NGF	1050.06	991.562	1405.56	987.562	1035.06
TNF-alpha	530.062	444.562	639.062	613.062	921.062
VEGF	1129.06	900.562	1046.06	1435.06	1624.06
Fig. 6c Pulmonary inspiratory capacity
	Midpoint			Endpoint
SHAM	113.821	114.274	115.721	123.753	123.974	121.909
LSC-Sec	85.6212	92.7369	84.3272	94.0948	112.671	91.9921
LSC-Exo	81.9535	81.8787	73.2169	99.6352	98.1182	101.661
MSC-Exo	83.5148	70.308	80.387	92.7707	91.049	92.8106
PBS	72.1241	79.9469	94.564	89.0785	79.0097	78.2317
Fig. 6d Pulmonary elastance
	Midpoint			Endpoint
SHAM	92.6961	95.0422	98.5185	90.2707	105.087	94.4101
LSC-Sec	173.44	103.75	234.04	127.53	82.51	116.5
LSC-Exo	167.45	115.68	136.14	107.99	118.96	88.47
MSC-Exo	101.77	217.71	104.71	88.27	125.33	91.25
PBS	165.51	156.13	243.94	115.3	117.53	118.37
Fig. 6e Pulmonary resistance
	Midpoint			Endpoint
SHAM	106.686	103.785	97.5856	105.924	94.6776	83.096
LSC-Sec	79.9025	73.1746	75.9287	82.1848	111.768	84.4821
LSC-Exo	63.2274	79.4863	84.7456	82.6079	105.397	90.7906
MSC-Exo	66.6993	22.4052	57.4675	92.3825	72.8711	52.548
PBS	32.3198	81.3834	107.195	58.3792	88.7253	62.4358
Fig. 6f Pulmonary compliance
	Midpoint			Endpoint
SHAM	107.875	105.197	108.077	110.83	95.4117	112.804
LSC-Sec	96.89	96.03	51.33	121.3	109.29	93.01
LSC-Exo	60.12	97.22	73.62	92.48	115.71	113
MSC-Exo	45.93	61.67	14.54	80.23	85.12	27.84
PBS	64.11	61.11	86.03	85.09	86.98	66.62
Fig. 6g Hysteresis area
	Midpoint			Endpoint
SHAM	85.4352	119.774	103.019	80.8054	119.397	120.399
LSC-Sec	91.89	61.19	66.64	91.93	78.42	67.52
LSC-Exo	72.69	92.46	98.58	86.81	95.13	80.7
MSC-Exo	75.52	43.13	62.3	97.03	58.02	52.79
PBS	48.36	81.99	63.55	53.55	65.16	40.83
Fig. 6h Forced expiratory volume (FEV) to forced vital capacity (FVC) ratio
	Midpoint				Endpoint
SHAM	100.656	92.6229	102.45		98.4186	95.4902	105.621
LSC-Sec	96.77	97.94	86.27	93.11	105.26	96.91	104.7	93.54
LSC-Exo	93.58	96.8	82.9	83.25	92.02	95.82	92.1	89.15
MSC-Exo	82.41	78.48	89.99	82.6	96.42	89.59	92.66	82.85
PBS	86.62	95.7	90.03	93.67	82.64	96.03	94.75	93.8
